# Supplementary material for: Silicon-aryl cooperative activation of ammonia
Source: Chem Commun (Camb). 2024 Oct 1;60(89):13020–3. doi: 10.1039/d4cc04617j (PMC11492217; doi:10.1039/d4cc04617j)
Supplement: CC-060-D4CC04617J-s002 [file CC-060-D4CC04617J-s002.cif]

# Supplementary Information (SI) for ChemComm.
# This journal is © The Royal Society of Chemistry 2024

####################################################################### 
# 
# This file contains crystal structure data downloaded from the 
# Cambridge Structural Database (CSD) hosted by the Cambridge 
# Crystallographic Data Centre (CCDC).
# 
# Full information about CCDC data access policies and citation 
# guidelines are available at http://www.ccdc.cam.ac.uk/access/V1 
# 
# Audit and citation data items may have been added by the CCDC. 
# Please retain this information to preserve the provenance of 
# this file and to allow appropriate attribution of the data. 
# 
#######################################################################

data_dolma22_0m
_database_code_depnum_ccdc_archive 'CCDC 2377544'
loop_
_audit_author_name
_audit_author_address
'Jin Yu Liu'
;Technical University of Munich
Germany
;
_audit_update_record             
;
2024-08-14 deposited with the CCDC.	2024-10-01 downloaded from the CCDC.
;

#===============================================================================

# 5. CHEMICAL DATA

_chemical_name_systematic        
;
;
_chemical_name_common            ?
_chemical_melting_point          ?
_chemical_formula_moiety         'C54 H78 N3 P Si5, C5 H12'
# Ex: 'C12 H16 N2 O6, H2 O' and '(Cd 2+)3, (C6 N6 Cr 3-)2, 2(H2 O)'
_chemical_formula_structural     ?
_chemical_formula_sum            'C59 H90 N3 P Si5'
_chemical_formula_iupac          ?
_chemical_formula_weight         1012.76
_chemical_compound_source        'see text'

loop_
_atom_type_symbol
_atom_type_description
_atom_type_scat_dispersion_real
_atom_type_scat_dispersion_imag
_atom_type_scat_source
C C 0.0033 0.0016 ' International Tables Vol C Tables 4.2.6.8 and 6.1.1.4'
H H 0.0000 0.0000 ' International Tables Vol C Tables 4.2.6.8 and 6.1.1.4'
N N 0.0061 0.0033 ' International Tables Vol C Tables 4.2.6.8 and 6.1.1.4'
P P 0.1023 0.0942 ' International Tables Vol C Tables 4.2.6.8 and 6.1.1.4'
Si Si 0.0817 0.0704 ' International Tables Vol C Tables 4.2.6.8 and 6.1.1.4'

#===============================================================================

# 6. CRYSTAL DATA

_symmetry_cell_setting           triclinic
_symmetry_space_group_name_Hall  '-P 1'
_symmetry_space_group_name_H-M   'P -1'
_symmetry_Int_Tables_number      2

loop_
_space_group_symop_id
_space_group_symop_operation_xyz
1 x,y,z
2 -x,-y,-z

_cell_length_a                   13.1621(7)
_cell_length_b                   13.9425(8)
_cell_length_c                   17.0349(10)
_cell_angle_alpha                93.904(2)
_cell_angle_beta                 102.733(2)
_cell_angle_gamma                96.997(2)
_cell_volume                     3012.0(3)
_cell_formula_units_Z            2
_cell_measurement_temperature    100
_cell_measurement_reflns_used    9737
_cell_measurement_theta_min      2.3810
_cell_measurement_theta_max      25.7107
_cell_special_details            
;
;

_exptl_crystal_description       fragment
_exptl_crystal_colour            colorless

_exptl_crystal_size_max          0.228
_exptl_crystal_size_mid          0.186
_exptl_crystal_size_min          0.176
_exptl_crystal_size_rad          ?
_exptl_crystal_density_meas      ?
_exptl_crystal_density_diffrn    1.117
_exptl_crystal_density_method    'Not Measured'
_exptl_crystal_F_000             1100
_exptl_absorpt_coefficient_mu    0.183
_exptl_crystal_density_meas_temp ?

_exptl_absorpt_correction_type   multi-scan
_exptl_absorpt_process_details   'SADABS 2016/2, Bruker, 2016'
_exptl_absorpt_correction_T_min  0.6388
_exptl_absorpt_correction_T_max  0.7453

#===============================================================================

# 7. EXPERIMENTAL DATA

_exptl_special_details           
;
Diffractometer operator             Jinyu Liu
scanspeed                           8 s per frame
dx                                  41 mm
1779 frames measured in 6 data sets
phi-scans with delta_phi         = 0.5
omega-scans with delta_omega     = 0.5
shutterless mode
;
_diffrn_ambient_temperature      100
_diffrn_radiation_wavelength     0.71073
_diffrn_radiation_probe          x-ray
_diffrn_radiation_type           MoK\a
_diffrn_radiation_source         'TXS rotating anode'
_diffrn_radiation_monochromator  'Helios optic'

_diffrn_measurement_device       ' \k-geometry diffractometer '
_diffrn_measurement_device_type  ' Bruker Photon CMOS '
_diffrn_measurement_method       ' phi- and omega-rotation '
_diffrn_detector                 ' CMOS plate '
_diffrn_detector_area_resol_mean 16

# number of measured reflections (redundant set)
_diffrn_reflns_number            69338
_diffrn_reflns_av_R_equivalents  0.0987
_diffrn_reflns_av_unetI/netI     0.0541
_diffrn_reflns_limit_h_min       -16
_diffrn_reflns_limit_h_max       16
_diffrn_reflns_limit_k_min       -17
_diffrn_reflns_limit_k_max       17
_diffrn_reflns_limit_l_min       -20
_diffrn_reflns_limit_l_max       20
_diffrn_reflns_theta_min         2.25
_diffrn_reflns_theta_max         25.74
_diffrn_reflns_theta_full        25.24
_diffrn_measured_fraction_theta_max 0.977
_diffrn_measured_fraction_theta_full 0.984
_diffrn_reflns_reduction_process 
;
;

# number of unique reflections
_reflns_number_total             11227
# number of observed reflections (> n sig(I))
_reflns_number_gt                8755
_reflns_threshold_expression     I>2\s(I)

_computing_data_collection       'APEX 4 Control Software (Bruker, 2021)'
_computing_cell_refinement       'SAINT (Bruker, 2019)'
_computing_data_reduction        'SAINT (Bruker, 2019)'
_computing_structure_solution    'SHELXT (Sheldrick, 2015)'
_computing_structure_refinement  
'SHELXL (Sheldrick, 2018), SHELXLE (Huebschle, 2011)'
_computing_molecular_graphics    'PLATON (Spek, 2011)'
_computing_publication_material  'PLATON (Spek, 2011), enCIFer (Allen, 2004)'
#===============================================================================

# 8. REFINEMENT DATA

_refine_special_details          
;
 Refinement on F^2^ for ALL reflections except those
 flagged by the user for potential systematic errors.
 Weighted R-factors wR and all goodnesses of fit S
 are based on F^2^, conventional R-factors R are based
 on F, with F set to zero for negative F^2^. The
 observed criterion of F^2^ > 2sigma(F^2^) is used only
 for calculating -R-factor-obs etc. and is not
 relevant to the choice of reflections for refinement.
 R-factors based on F^2^ are statistically about twice
 as large as those based on F, and R-factors based on
 ALL data will be even larger.
;
_refine_ls_structure_factor_coef Fsqd
_refine_ls_matrix_type           full
_refine_ls_weighting_scheme      calc
_refine_ls_weighting_details     
'W=1/[\S^2^(FO^2^)+(0.0561P)^2^+7.2754P] WHERE P=(FO^2^+2FC^2^)/3'
_atom_sites_solution_primary     iterative
_atom_sites_solution_secondary   difmap
_atom_sites_solution_hydrogens   mixed


_refine_ls_hydrogen_treatment    mixed

_refine_ls_extinction_method     none
_refine_ls_abs_structure_details ?
_refine_ls_abs_structure_Flack   .
_refine_ls_number_reflns         11227
_refine_ls_number_parameters     638
_refine_ls_number_restraints     0
_refine_ls_number_constraints    ?
_refine_ls_R_factor_all          0.0655
_refine_ls_R_factor_gt           0.0429
_refine_ls_wR_factor_ref         0.1141
_refine_ls_wR_factor_gt          0.1021
_refine_ls_goodness_of_fit_ref   0.738
_refine_ls_restrained_S_all      0.738
_refine_ls_shift/su_max          0.001
_refine_ls_shift/su_mean         0.000
_refine_diff_density_max         0.380
_refine_diff_density_min         -0.252
_refine_diff_density_rms         0.050

#===============================================================================

# 9. ATOMIC COORDINATES AND DISPLACEMENT PARAMETERS

loop_
_atom_site_label
_atom_site_type_symbol
_atom_site_thermal_displace_type
_atom_site_fract_x
_atom_site_fract_y
_atom_site_fract_z
_atom_site_occupancy
_atom_site_U_iso_or_equiv
_atom_site_calc_flag
_atom_site_refinement_flags
_atom_site_disorder_assembly
_atom_site_disorder_group
P1 P Uani 0.80443(5) 0.15298(4) 0.10300(4) 1.000 0.0215(2) d . . .
Si1 Si Uani 0.71113(5) 0.20767(4) 0.18650(4) 1.000 0.0173(2) d . . .
Si2 Si Uani 0.80790(4) 0.19874(4) 0.32192(3) 1.000 0.0162(2) d . . .
Si3 Si Uani 0.99295(5) 0.23990(4) 0.34293(4) 1.000 0.0201(2) d . . .
Si4 Si Uani 0.78265(5) 0.02755(4) 0.32712(4) 1.000 0.0186(2) d . . .
Si5 Si Uani 0.74471(5) 0.27761(4) 0.42603(4) 1.000 0.0185(2) d . . .
N1 N Uani 0.83546(14) 0.25113(13) -0.02804(11) 1.000 0.0189(5) d . . .
N2 N Uani 0.70753(14) 0.30014(13) 0.01807(11) 1.000 0.0190(5) d . . .
N3 N Uani 0.60032(15) 0.12233(14) 0.17585(13) 1.000 0.0238(6) d . . .
C1 C Uani 0.78005(16) 0.23703(15) 0.03093(13) 1.000 0.0186(6) d . . .
C2 C Uani 0.66326(18) 0.32974(16) 0.15152(13) 1.000 0.0211(7) d . . .
C3 C Uani 0.62526(17) 0.30361(16) 0.06146(13) 1.000 0.0194(6) d . . .
C4 C Uani 0.52551(17) 0.27198(16) 0.02109(14) 1.000 0.0221(7) d . . .
C5 C Uani 0.43639(18) 0.27693(19) 0.06272(15) 1.000 0.0299(8) d . . .
C6 C Uani 0.4705(2) 0.31933(19) 0.14871(16) 1.000 0.0314(8) d . . .
C7 C Uani 0.57040(19) 0.34220(17) 0.18732(15) 1.000 0.0259(7) d . . .
C8 C Uani 0.9136(2) 0.18321(18) 0.63699(15) 1.000 0.0298(8) d . . .
C9 C Uani 0.94918(18) 0.26624(18) 0.68995(14) 1.000 0.0254(7) d . . .
C10 C Uani 1.0148(2) 0.2625(2) 0.77373(16) 1.000 0.0377(9) d . . .
C11 C Uani 1.0896(3) 0.3944(2) -0.0044(2) 1.000 0.0554(11) d . . .
C12 C Uani 1.05548(19) 0.31475(19) 0.04512(16) 1.000 0.0310(8) d . . .
C13 C Uani 1.01794(18) 0.21949(17) -0.00746(14) 1.000 0.0233(7) d . . .
C14 C Uani 1.08813(19) 0.15830(18) -0.02382(15) 1.000 0.0278(8) d . . .
C15 C Uani 1.0535(2) 0.07180(19) -0.07160(15) 1.000 0.0301(8) d . . .
C16 C Uani 0.9473(2) 0.04465(18) -0.10642(15) 1.000 0.0290(8) d . . .
C17 C Uani 0.79689(18) 0.32130(16) -0.07576(14) 1.000 0.0219(7) d . . .
C18 C Uani 0.71882(17) 0.35242(16) -0.04681(13) 1.000 0.0216(7) d . . .
C19 C Uani 0.7153(2) -0.0253(2) -0.11082(18) 1.000 0.0404(9) d . . .
C20 C Uani 0.75732(19) 0.07351(17) -0.13327(15) 1.000 0.0271(7) d . . .
C21 C Uani 0.74450(19) 0.42375(16) 0.17823(14) 1.000 0.0251(7) d . . .
C22 C Uani 0.85133(19) 0.42504(18) 0.15692(15) 1.000 0.0302(8) d . . .
C23 C Uani 0.6966(2) 0.51331(18) 0.14879(17) 1.000 0.0354(8) d . . .
C24 C Uani 0.91082(17) 0.19001(16) -0.04350(13) 1.000 0.0203(6) d . . .
C25 C Uani 0.87346(18) 0.10326(17) -0.09298(14) 1.000 0.0232(7) d . . .
C26 C Uani 0.82989(17) 0.27424(16) 0.53010(13) 1.000 0.0192(6) d . . .
C27 C Uani 0.8551(2) 0.18716(18) 0.55951(15) 1.000 0.0295(8) d . . .
C28 C Uani 0.49699(18) 0.22203(17) -0.06461(14) 1.000 0.0263(7) d . . .
C29 C Uani 0.4035(3) 0.2573(2) -0.11876(19) 1.000 0.0512(10) d . . .
C30 C Uani 0.4771(3) 0.11255(19) -0.06299(17) 1.000 0.0419(9) d . . .
C31 C Uani 0.88365(19) -0.01366(17) 0.40960(14) 1.000 0.0264(7) d . . .
C32 C Uani 0.64875(18) -0.01849(17) 0.34145(15) 1.000 0.0263(7) d . . .
C33 C Uani 0.79896(18) -0.03710(16) 0.23195(14) 1.000 0.0243(7) d . . .
C34 C Uani 0.74071(18) 0.40861(16) 0.40873(13) 1.000 0.0218(7) d . . .
C35 C Uani 0.6492(2) 0.45040(18) 0.39463(17) 1.000 0.0339(8) d . . .
C36 C Uani 0.6493(2) 0.5462(2) 0.37670(19) 1.000 0.0439(9) d . . .
C37 C Uani 0.7410(2) 0.60370(19) 0.37356(16) 1.000 0.0392(9) d . . .
C38 C Uani 0.7394(3) 0.7080(2) 0.3533(2) 1.000 0.0607(13) d . . .
C39 C Uani 0.8329(2) 0.56477(18) 0.38970(15) 1.000 0.0335(8) d . . .
C40 C Uani 0.8333(2) 0.46887(17) 0.40632(15) 1.000 0.0277(7) d . . .
C41 C Uani 0.86490(18) 0.35762(17) 0.58406(14) 1.000 0.0239(7) d . . .
C42 C Uani 0.9223(2) 0.35325(18) 0.66237(15) 1.000 0.0296(8) d . . .
C43 C Uani 0.60912(17) 0.21709(16) 0.42764(13) 1.000 0.0205(6) d . . .
C44 C Uani 0.52619(18) 0.20383(16) 0.35892(14) 1.000 0.0239(7) d . . .
C45 C Uani 0.42748(18) 0.15651(17) 0.35943(14) 1.000 0.0258(7) d . . .
C46 C Uani 0.40687(18) 0.11982(17) 0.42900(15) 1.000 0.0257(7) d . . .
C47 C Uani 0.3001(2) 0.0683(2) 0.43001(17) 1.000 0.0362(8) d . . .
C48 C Uani 0.4881(2) 0.13347(19) 0.49772(15) 1.000 0.0322(8) d . . .
C49 C Uani 0.58682(19) 0.18128(18) 0.49754(15) 1.000 0.0283(8) d . . .
C50 C Uani 1.05643(19) 0.23462(19) 0.45195(15) 1.000 0.0309(8) d . . .
C51 C Uani 1.04653(18) 0.15035(18) 0.28148(15) 1.000 0.0284(8) d . . .
C52 C Uani 1.0400(2) 0.36334(19) 0.31714(18) 1.000 0.0350(9) d . . .
C53 C Uani 0.7394(2) 0.0742(2) -0.22489(16) 1.000 0.0424(9) d . . .
C54 C Uani 1.1453(2) 0.3074(2) 0.11734(17) 1.000 0.0455(10) d . . .
C55 C Uani 0.6571(3) 0.6141(3) 0.5829(2) 1.000 0.0677(14) d . . .
C56 C Uani 0.6541(3) 0.5730(3) 0.6627(2) 1.000 0.0602(13) d . . .
C57 C Uani 0.6420(3) 0.4636(3) 0.6551(2) 1.000 0.0631(14) d . . .
C58 C Uani 0.6308(3) 0.4180(3) 0.7309(2) 1.000 0.0701(14) d . . .
C59 C Uani 0.6137(4) 0.3070(4) 0.7187(3) 1.000 0.0885(18) d . . .
H1 H Uiso 0.570(2) 0.094(2) 0.1261(19) 1.000 0.0360 d U . .
H2 H Uiso 0.554(2) 0.128(2) 0.2080(18) 1.000 0.0360 d U . .
H5A H Uiso 0.38619 0.31639 0.03260 1.000 0.0360 c RU . .
H5B H Uiso 0.39870 0.21056 0.06074 1.000 0.0360 c RU . .
H6 H Uiso 0.41791 0.33047 0.17718 1.000 0.0380 c RU . .
H7 H Uiso 0.58463 0.36866 0.24214 1.000 0.0310 c RU . .
H8 H Uiso 0.92965 0.12229 0.65420 1.000 0.0360 c RU . .
H10A H Uiso 1.08611 0.25190 0.77053 1.000 0.0560 c RU . .
H10B H Uiso 0.98310 0.20918 0.79903 1.000 0.0560 c RU . .
H10C H Uiso 1.01803 0.32407 0.80621 1.000 0.0560 c RU . .
H11A H Uiso 1.14913 0.37752 -0.02566 1.000 0.0830 c RU . .
H11B H Uiso 1.11069 0.45602 0.03009 1.000 0.0830 c RU . .
H11C H Uiso 1.03082 0.40106 -0.04941 1.000 0.0830 c RU . .
H12 H Uiso 0.99505 0.33385 0.06636 1.000 0.0370 c RU . .
H14 H Uiso 1.16133 0.17652 -0.00162 1.000 0.0330 c RU . .
H15 H Uiso 1.10273 0.03034 -0.08081 1.000 0.0360 c RU . .
H16 H Uiso 0.92478 -0.01483 -0.13993 1.000 0.0350 c RU . .
H17 H Uiso 0.82140 0.34325 -0.12077 1.000 0.0260 c RU . .
H18 H Uiso 0.67852 0.40129 -0.06692 1.000 0.0260 c RU . .
H19A H Uiso 0.63994 -0.04065 -0.13572 1.000 0.0610 c RU . .
H19B H Uiso 0.72636 -0.02348 -0.05191 1.000 0.0610 c RU . .
H19C H Uiso 0.75265 -0.07514 -0.13042 1.000 0.0610 c RU . .
H20 H Uiso 0.71722 0.12276 -0.11342 1.000 0.0330 c RU . .
H21 H Uiso 0.75920 0.43255 0.23862 1.000 0.0300 c RU . .
H22A H Uiso 0.84382 0.43358 0.09939 1.000 0.0450 c RU . .
H22B H Uiso 0.87786 0.36353 0.16824 1.000 0.0450 c RU . .
H22C H Uiso 0.90093 0.47884 0.18945 1.000 0.0450 c RU . .
H23A H Uiso 0.68000 0.50816 0.08955 1.000 0.0530 c RU . .
H23B H Uiso 0.74699 0.57186 0.17016 1.000 0.0530 c RU . .
H23C H Uiso 0.63200 0.51722 0.16783 1.000 0.0530 c RU . .
H27 H Uiso 0.83116 0.12848 0.52510 1.000 0.0350 c RU . .
H28 H Uiso 0.55906 0.23703 -0.08881 1.000 0.0320 c RU . .
H29A H Uiso 0.39286 0.22675 -0.17404 1.000 0.0770 c RU . .
H29B H Uiso 0.41717 0.32798 -0.11863 1.000 0.0770 c RU . .
H29C H Uiso 0.34025 0.23982 -0.09848 1.000 0.0770 c RU . .
H30A H Uiso 0.46015 0.08106 -0.11840 1.000 0.0630 c RU . .
H30B H Uiso 0.41806 0.09570 -0.03775 1.000 0.0630 c RU . .
H30C H Uiso 0.54025 0.09030 -0.03177 1.000 0.0630 c RU . .
H31A H Uiso 0.87396 -0.08477 0.40598 1.000 0.0400 c RU . .
H31B H Uiso 0.87523 0.01216 0.46240 1.000 0.0400 c RU . .
H31C H Uiso 0.95434 0.01018 0.40336 1.000 0.0400 c RU . .
H32A H Uiso 0.59512 -0.00560 0.29502 1.000 0.0390 c RU . .
H32B H Uiso 0.63796 0.01462 0.39096 1.000 0.0390 c RU . .
H32C H Uiso 0.64316 -0.08856 0.34586 1.000 0.0390 c RU . .
H33A H Uiso 0.74802 -0.01975 0.18574 1.000 0.0360 c RU . .
H33B H Uiso 0.78695 -0.10738 0.23497 1.000 0.0360 c RU . .
H33C H Uiso 0.87047 -0.01810 0.22520 1.000 0.0360 c RU . .
H35 H Uiso 0.58494 0.41292 0.39724 1.000 0.0410 c RU . .
H36 H Uiso 0.58499 0.57261 0.36642 1.000 0.0530 c RU . .
H38A H Uiso 0.81171 0.74002 0.35978 1.000 0.0910 c RU . .
H38B H Uiso 0.70497 0.74263 0.38971 1.000 0.0910 c RU . .
H38C H Uiso 0.70054 0.70869 0.29722 1.000 0.0910 c RU . .
H39 H Uiso 0.89721 0.60386 0.38952 1.000 0.0400 c RU . .
H40 H Uiso 0.89804 0.44320 0.41637 1.000 0.0330 c RU . .
H41 H Uiso 0.84921 0.41867 0.56692 1.000 0.0290 c RU . .
H42 H Uiso 0.94358 0.41126 0.69791 1.000 0.0360 c RU . .
H44 H Uiso 0.53787 0.22800 0.31037 1.000 0.0290 c RU . .
H45 H Uiso 0.37309 0.14905 0.31150 1.000 0.0310 c RU . .
H47A H Uiso 0.24759 0.08577 0.38489 1.000 0.0540 c RU . .
H47B H Uiso 0.28227 0.08748 0.48118 1.000 0.0540 c RU . .
H47C H Uiso 0.30084 -0.00205 0.42460 1.000 0.0540 c RU . .
H48 H Uiso 0.47584 0.10950 0.54620 1.000 0.0390 c RU . .
H49 H Uiso 0.64044 0.18986 0.54597 1.000 0.0340 c RU . .
H50A H Uiso 1.13309 0.24597 0.45965 1.000 0.0460 c RU . .
H50B H Uiso 1.03521 0.17048 0.46814 1.000 0.0460 c RU . .
H50C H Uiso 1.03422 0.28464 0.48515 1.000 0.0460 c RU . .
H51A H Uiso 1.00841 0.14590 0.22474 1.000 0.0430 c RU . .
H51B H Uiso 1.03775 0.08649 0.30180 1.000 0.0430 c RU . .
H51C H Uiso 1.12143 0.17184 0.28578 1.000 0.0430 c RU . .
H52A H Uiso 1.02851 0.36304 0.25829 1.000 0.0520 c RU . .
H52B H Uiso 1.11520 0.38060 0.34197 1.000 0.0520 c RU . .
H52C H Uiso 1.00086 0.41102 0.33766 1.000 0.0520 c RU . .
H53A H Uiso 0.77722 0.02578 -0.24601 1.000 0.0640 c RU . .
H53B H Uiso 0.76536 0.13868 -0.23784 1.000 0.0640 c RU . .
H53C H Uiso 0.66397 0.05841 -0.24963 1.000 0.0640 c RU . .
H54A H Uiso 1.20857 0.29722 0.09826 1.000 0.0680 c RU . .
H54B H Uiso 1.12553 0.25264 0.14662 1.000 0.0680 c RU . .
H54C H Uiso 1.15961 0.36762 0.15353 1.000 0.0680 c RU . .
H55A H Uiso 0.71286 0.58943 0.56100 1.000 0.1010 c RU . .
H55B H Uiso 0.67119 0.68510 0.59159 1.000 0.1010 c RU . .
H55C H Uiso 0.58917 0.59419 0.54454 1.000 0.1010 c RU . .
H56A H Uiso 0.71989 0.59903 0.70303 1.000 0.0720 c RU . .
H56B H Uiso 0.59464 0.59449 0.68277 1.000 0.0720 c RU . .
H57A H Uiso 0.57935 0.43837 0.61153 1.000 0.0760 c RU . .
H57B H Uiso 0.70414 0.44295 0.63848 1.000 0.0760 c RU . .
H58A H Uiso 0.57059 0.44047 0.74922 1.000 0.0840 c RU . .
H58B H Uiso 0.69506 0.44007 0.77400 1.000 0.0840 c RU . .
H59A H Uiso 0.54873 0.28464 0.67757 1.000 0.1320 c RU . .
H59B H Uiso 0.60800 0.28101 0.76983 1.000 0.1320 c RU . .
H59C H Uiso 0.67330 0.28430 0.70092 1.000 0.1320 c RU . .

loop_
_atom_site_aniso_label
_atom_site_aniso_U_11
_atom_site_aniso_U_22
_atom_site_aniso_U_33
_atom_site_aniso_U_23
_atom_site_aniso_U_13
_atom_site_aniso_U_12
P1 0.0269(3) 0.0217(3) 0.0182(3) 0.0047(2) 0.0071(2) 0.0074(2)
Si1 0.0197(3) 0.0165(3) 0.0158(3) 0.0030(2) 0.0035(2) 0.0032(2)
Si2 0.0181(3) 0.0154(3) 0.0144(3) 0.0015(2) 0.0032(2) 0.0010(2)
Si3 0.0179(3) 0.0199(3) 0.0208(3) 0.0029(3) 0.0015(2) 0.0008(2)
Si4 0.0217(3) 0.0156(3) 0.0180(3) 0.0037(2) 0.0034(2) 0.0019(2)
Si5 0.0228(3) 0.0163(3) 0.0157(3) 0.0005(2) 0.0049(2) -0.0002(2)
N1 0.0215(9) 0.0188(9) 0.0171(9) 0.0015(8) 0.0065(7) 0.0015(7)
N2 0.0210(9) 0.0174(9) 0.0178(9) 0.0018(8) 0.0026(7) 0.0028(7)
N3 0.0241(10) 0.0245(11) 0.0209(11) 0.0008(9) 0.0037(8) -0.0008(8)
C1 0.0193(10) 0.0177(11) 0.0164(11) -0.0030(9) 0.0017(8) -0.0002(8)
C2 0.0265(11) 0.0183(11) 0.0187(12) 0.0013(9) 0.0044(9) 0.0063(9)
C3 0.0228(11) 0.0181(11) 0.0186(11) 0.0023(9) 0.0062(9) 0.0050(9)
C4 0.0230(11) 0.0207(12) 0.0227(12) 0.0047(9) 0.0039(9) 0.0050(9)
C5 0.0217(12) 0.0373(14) 0.0309(14) 0.0043(11) 0.0046(10) 0.0073(10)
C6 0.0307(13) 0.0366(14) 0.0329(14) 0.0099(12) 0.0130(11) 0.0143(11)
C7 0.0343(13) 0.0248(12) 0.0227(12) 0.0052(10) 0.0103(10) 0.0114(10)
C8 0.0430(14) 0.0276(13) 0.0244(13) 0.0103(11) 0.0126(11) 0.0140(11)
C9 0.0220(11) 0.0335(14) 0.0212(12) 0.0082(10) 0.0054(9) 0.0018(10)
C10 0.0364(14) 0.0457(17) 0.0274(14) 0.0127(12) -0.0004(11) 0.0011(12)
C11 0.076(2) 0.0324(16) 0.0448(19) -0.0008(14) -0.0011(16) -0.0133(15)
C12 0.0240(12) 0.0354(14) 0.0314(14) -0.0031(11) 0.0066(10) -0.0010(10)
C13 0.0251(11) 0.0279(12) 0.0186(12) 0.0058(10) 0.0078(9) 0.0029(9)
C14 0.0235(12) 0.0375(14) 0.0268(13) 0.0107(11) 0.0112(10) 0.0079(10)
C15 0.0382(14) 0.0328(14) 0.0289(14) 0.0120(11) 0.0192(11) 0.0161(11)
C16 0.0411(14) 0.0239(13) 0.0259(13) 0.0022(10) 0.0152(11) 0.0061(11)
C17 0.0275(12) 0.0193(11) 0.0188(12) 0.0040(9) 0.0056(9) 0.0010(9)
C18 0.0257(11) 0.0189(11) 0.0197(12) 0.0040(9) 0.0032(9) 0.0035(9)
C19 0.0367(15) 0.0342(15) 0.0461(17) 0.0044(13) 0.0071(13) -0.0072(12)
C20 0.0299(12) 0.0242(12) 0.0259(13) -0.0025(10) 0.0067(10) 0.0012(10)
C21 0.0336(13) 0.0193(12) 0.0199(12) -0.0010(9) 0.0022(10) 0.0027(10)
C22 0.0325(13) 0.0227(12) 0.0291(14) 0.0000(10) -0.0014(11) -0.0041(10)
C23 0.0447(15) 0.0201(13) 0.0412(16) 0.0061(11) 0.0079(12) 0.0060(11)
C24 0.0248(11) 0.0216(11) 0.0170(11) 0.0045(9) 0.0090(9) 0.0045(9)
C25 0.0293(12) 0.0229(12) 0.0192(12) 0.0035(9) 0.0098(9) 0.0025(9)
C26 0.0212(11) 0.0199(11) 0.0181(11) 0.0012(9) 0.0084(9) 0.0025(9)
C27 0.0473(15) 0.0208(12) 0.0212(13) -0.0004(10) 0.0091(11) 0.0069(11)
C28 0.0254(12) 0.0295(13) 0.0210(12) 0.0035(10) -0.0003(9) 0.0023(10)
C29 0.0592(19) 0.0482(18) 0.0355(17) -0.0011(14) -0.0163(14) 0.0193(15)
C30 0.0611(19) 0.0282(14) 0.0324(15) 0.0000(12) 0.0052(13) 0.0023(13)
C31 0.0327(13) 0.0211(12) 0.0242(13) 0.0036(10) 0.0021(10) 0.0067(10)
C32 0.0301(12) 0.0194(12) 0.0301(13) 0.0064(10) 0.0088(10) 0.0012(9)
C33 0.0286(12) 0.0190(11) 0.0243(12) 0.0025(10) 0.0037(10) 0.0039(9)
C34 0.0299(12) 0.0192(11) 0.0140(11) -0.0015(9) 0.0021(9) 0.0015(9)
C35 0.0292(13) 0.0253(13) 0.0417(16) -0.0008(12) -0.0002(11) 0.0003(10)
C36 0.0428(16) 0.0309(15) 0.0497(18) -0.0005(13) -0.0093(13) 0.0119(12)
C37 0.0612(18) 0.0216(13) 0.0240(14) -0.0004(11) -0.0080(12) -0.0024(12)
C38 0.094(3) 0.0243(15) 0.048(2) 0.0067(14) -0.0166(18) 0.0052(16)
C39 0.0507(16) 0.0223(13) 0.0244(13) -0.0006(10) 0.0096(12) -0.0068(11)
C40 0.0363(13) 0.0229(12) 0.0246(13) -0.0003(10) 0.0117(10) -0.0003(10)
C41 0.0279(12) 0.0207(12) 0.0212(12) 0.0032(10) 0.0029(9) 0.0010(9)
C42 0.0361(13) 0.0243(13) 0.0222(13) -0.0010(10) -0.0002(10) -0.0050(10)
C43 0.0264(11) 0.0174(11) 0.0190(11) 0.0007(9) 0.0087(9) 0.0020(9)
C44 0.0292(12) 0.0231(12) 0.0201(12) 0.0032(10) 0.0085(10) 0.0003(9)
C45 0.0273(12) 0.0266(13) 0.0210(12) 0.0005(10) 0.0027(10) 0.0005(10)
C46 0.0259(12) 0.0233(12) 0.0280(13) 0.0027(10) 0.0088(10) -0.0013(9)
C47 0.0282(13) 0.0447(16) 0.0341(15) 0.0086(12) 0.0076(11) -0.0043(11)
C48 0.0313(13) 0.0411(15) 0.0253(13) 0.0101(11) 0.0107(10) -0.0019(11)
C49 0.0277(12) 0.0336(14) 0.0220(13) 0.0032(11) 0.0044(10) -0.0002(10)
C50 0.0255(12) 0.0359(14) 0.0264(13) 0.0009(11) -0.0016(10) 0.0009(10)
C51 0.0222(11) 0.0331(14) 0.0300(14) 0.0021(11) 0.0059(10) 0.0056(10)
C52 0.0276(13) 0.0304(14) 0.0461(17) 0.0105(12) 0.0076(12) -0.0010(10)
C53 0.0448(16) 0.0497(18) 0.0277(15) 0.0000(13) 0.0037(12) -0.0025(13)
C54 0.0399(16) 0.059(2) 0.0308(16) -0.0011(14) 0.0004(12) -0.0028(14)
C55 0.053(2) 0.095(3) 0.056(2) -0.004(2) 0.0105(17) 0.024(2)
C56 0.0385(17) 0.100(3) 0.0419(19) -0.0110(19) 0.0086(14) 0.0200(18)
C57 0.051(2) 0.101(3) 0.0422(19) -0.0029(19) 0.0127(16) 0.032(2)
C58 0.057(2) 0.111(3) 0.040(2) 0.000(2) 0.0028(16) 0.023(2)
C59 0.102(3) 0.111(4) 0.052(2) 0.008(2) 0.006(2) 0.035(3)

#===============================================================================

# 10. MOLECULAR GEOMETRY

_geom_special_details            
;
 Bond distances, angles etc. have been calculated using the
 rounded fractional coordinates. All su's are estimated
 from the variances of the (full) variance-covariance matrix.
 The cell esds are taken into account in the estimation of
 distances, angles and torsion angles
;

loop_
_geom_bond_atom_site_label_1
_geom_bond_atom_site_label_2
_geom_bond_distance
_geom_bond_site_symmetry_1
_geom_bond_site_symmetry_2
_geom_bond_publ_flag
P1 Si1 2.2278(9) . . yes
P1 C1 1.760(2) . . yes
Si1 Si2 2.3962(8) . . yes
Si1 N3 1.734(2) . . yes
Si1 C2 1.970(2) . . yes
Si2 Si3 2.3742(9) . . yes
Si2 Si4 2.3799(8) . . yes
Si2 Si5 2.3778(8) . . yes
Si3 C50 1.871(3) . . yes
Si3 C51 1.875(3) . . yes
Si3 C52 1.871(3) . . yes
Si4 C31 1.883(3) . . yes
Si4 C32 1.874(3) . . yes
Si4 C33 1.868(2) . . yes
Si5 C26 1.884(2) . . yes
Si5 C34 1.875(2) . . yes
Si5 C43 1.886(2) . . yes
N1 C1 1.376(3) . . yes
N1 C17 1.387(3) . . yes
N1 C24 1.439(3) . . yes
N2 C1 1.368(3) . . yes
N2 C3 1.443(3) . . yes
N2 C18 1.390(3) . . yes
C2 C3 1.509(3) . . no
C2 C7 1.504(4) . . no
C2 C21 1.559(3) . . no
C3 C4 1.346(3) . . no
N3 H1 0.90(3) . . no
N3 H2 0.91(3) . . no
C4 C5 1.505(3) . . no
C4 C28 1.521(3) . . no
C5 C6 1.491(4) . . no
C6 C7 1.323(4) . . no
C8 C27 1.382(4) . . no
C8 C9 1.383(3) . . no
C9 C42 1.388(4) . . no
C9 C10 1.504(4) . . no
C11 C12 1.523(4) . . no
C12 C54 1.526(4) . . no
C12 C13 1.514(4) . . no
C13 C24 1.406(3) . . no
C13 C14 1.390(4) . . no
C14 C15 1.376(4) . . no
C15 C16 1.387(4) . . no
C16 C25 1.390(4) . . no
C17 C18 1.338(3) . . no
C19 C20 1.526(4) . . no
C20 C53 1.527(4) . . no
C20 C25 1.525(4) . . no
C21 C23 1.532(3) . . no
C21 C22 1.526(4) . . no
C24 C25 1.396(3) . . no
C26 C27 1.394(3) . . no
C26 C41 1.395(3) . . no
C28 C30 1.520(4) . . no
C28 C29 1.522(4) . . no
C34 C40 1.404(4) . . no
C34 C35 1.382(4) . . no
C35 C36 1.390(4) . . no
C36 C37 1.379(4) . . no
C37 C38 1.519(4) . . no
C37 C39 1.366(4) . . no
C39 C40 1.386(3) . . no
C41 C42 1.390(3) . . no
C43 C49 1.397(3) . . no
C43 C44 1.398(3) . . no
C44 C45 1.386(3) . . no
C45 C46 1.389(3) . . no
C46 C47 1.503(4) . . no
C46 C48 1.385(4) . . no
C48 C49 1.387(4) . . no
C5 H5A 0.9900 . . no
C5 H5B 0.9900 . . no
C6 H6 0.9500 . . no
C7 H7 0.9500 . . no
C8 H8 0.9500 . . no
C10 H10A 0.9800 . . no
C10 H10B 0.9800 . . no
C10 H10C 0.9800 . . no
C11 H11A 0.9800 . . no
C11 H11B 0.9800 . . no
C11 H11C 0.9800 . . no
C12 H12 1.0000 . . no
C14 H14 0.9500 . . no
C15 H15 0.9500 . . no
C16 H16 0.9500 . . no
C17 H17 0.9500 . . no
C18 H18 0.9500 . . no
C19 H19A 0.9800 . . no
C19 H19B 0.9800 . . no
C19 H19C 0.9800 . . no
C20 H20 1.0000 . . no
C21 H21 1.0000 . . no
C22 H22A 0.9800 . . no
C22 H22B 0.9800 . . no
C22 H22C 0.9800 . . no
C23 H23A 0.9800 . . no
C23 H23B 0.9800 . . no
C23 H23C 0.9800 . . no
C27 H27 0.9500 . . no
C28 H28 1.0000 . . no
C29 H29A 0.9800 . . no
C29 H29B 0.9800 . . no
C29 H29C 0.9800 . . no
C30 H30A 0.9800 . . no
C30 H30B 0.9800 . . no
C30 H30C 0.9800 . . no
C31 H31A 0.9800 . . no
C31 H31B 0.9800 . . no
C31 H31C 0.9800 . . no
C32 H32A 0.9800 . . no
C32 H32B 0.9800 . . no
C32 H32C 0.9800 . . no
C33 H33A 0.9800 . . no
C33 H33B 0.9800 . . no
C33 H33C 0.9800 . . no
C35 H35 0.9500 . . no
C36 H36 0.9500 . . no
C38 H38A 0.9800 . . no
C38 H38B 0.9800 . . no
C38 H38C 0.9800 . . no
C39 H39 0.9500 . . no
C40 H40 0.9500 . . no
C41 H41 0.9500 . . no
C42 H42 0.9500 . . no
C44 H44 0.9500 . . no
C45 H45 0.9500 . . no
C47 H47A 0.9800 . . no
C47 H47B 0.9800 . . no
C47 H47C 0.9800 . . no
C48 H48 0.9500 . . no
C49 H49 0.9500 . . no
C50 H50A 0.9800 . . no
C50 H50B 0.9800 . . no
C50 H50C 0.9800 . . no
C51 H51A 0.9800 . . no
C51 H51B 0.9800 . . no
C51 H51C 0.9800 . . no
C52 H52A 0.9800 . . no
C52 H52B 0.9800 . . no
C52 H52C 0.9800 . . no
C53 H53A 0.9800 . . no
C53 H53B 0.9800 . . no
C53 H53C 0.9800 . . no
C54 H54A 0.9800 . . no
C54 H54B 0.9800 . . no
C54 H54C 0.9800 . . no
C55 C56 1.517(5) . . no
C56 C57 1.508(6) . . no
C57 C58 1.505(5) . . no
C58 C59 1.530(7) . . no
C55 H55A 0.9800 . . no
C55 H55B 0.9800 . . no
C55 H55C 0.9800 . . no
C56 H56A 0.9900 . . no
C56 H56B 0.9900 . . no
C57 H57A 0.9900 . . no
C57 H57B 0.9900 . . no
C58 H58A 0.9900 . . no
C58 H58B 0.9900 . . no
C59 H59A 0.9800 . . no
C59 H59B 0.9800 . . no
C59 H59C 0.9800 . . no

loop_
_geom_angle_atom_site_label_1
_geom_angle_atom_site_label_2
_geom_angle_atom_site_label_3
_geom_angle
_geom_angle_site_symmetry_1
_geom_angle_site_symmetry_2
_geom_angle_site_symmetry_3
_geom_angle_publ_flag
Si1 P1 C1 97.84(8) . . . yes
P1 Si1 Si2 107.47(3) . . . yes
P1 Si1 N3 106.79(8) . . . yes
P1 Si1 C2 109.14(7) . . . yes
Si2 Si1 N3 103.75(8) . . . yes
Si2 Si1 C2 121.22(7) . . . yes
N3 Si1 C2 107.56(10) . . . yes
Si1 Si2 Si3 114.71(3) . . . yes
Si1 Si2 Si4 99.73(3) . . . yes
Si1 Si2 Si5 115.79(3) . . . yes
Si3 Si2 Si4 104.17(3) . . . yes
Si3 Si2 Si5 110.86(3) . . . yes
Si4 Si2 Si5 110.27(3) . . . yes
Si2 Si3 C50 109.56(9) . . . yes
Si2 Si3 C51 110.04(8) . . . yes
Si2 Si3 C52 115.99(9) . . . yes
C50 Si3 C51 107.81(11) . . . yes
C50 Si3 C52 106.37(12) . . . yes
C51 Si3 C52 106.72(12) . . . yes
Si2 Si4 C31 112.66(8) . . . yes
Si2 Si4 C32 112.36(8) . . . yes
Si2 Si4 C33 110.84(8) . . . yes
C31 Si4 C32 108.25(11) . . . yes
C31 Si4 C33 104.53(11) . . . yes
C32 Si4 C33 107.79(11) . . . yes
Si2 Si5 C26 113.20(8) . . . yes
Si2 Si5 C34 109.52(8) . . . yes
Si2 Si5 C43 110.38(7) . . . yes
C26 Si5 C34 107.21(10) . . . yes
C26 Si5 C43 106.60(10) . . . yes
C34 Si5 C43 109.83(11) . . . yes
C1 N1 C17 110.23(18) . . . yes
C1 N1 C24 123.04(18) . . . yes
C17 N1 C24 126.10(19) . . . yes
C1 N2 C3 123.71(18) . . . yes
C1 N2 C18 110.39(18) . . . yes
C3 N2 C18 125.64(19) . . . yes
P1 C1 N1 124.04(16) . . . yes
P1 C1 N2 131.46(17) . . . yes
N1 C1 N2 104.50(18) . . . yes
Si1 C2 C3 101.04(14) . . . yes
Si1 C2 C7 106.26(15) . . . yes
Si1 C2 C21 116.46(16) . . . yes
C3 C2 C7 109.1(2) . . . no
C3 C2 C21 115.77(19) . . . no
C7 C2 C21 107.63(19) . . . no
N2 C3 C2 114.89(19) . . . yes
N2 C3 C4 118.1(2) . . . yes
C2 C3 C4 126.4(2) . . . no
Si1 N3 H2 121.2(18) . . . no
H1 N3 H2 113(3) . . . no
Si1 N3 H1 117.5(18) . . . no
C3 C4 C28 123.1(2) . . . no
C3 C4 C5 120.3(2) . . . no
C5 C4 C28 116.4(2) . . . no
C4 C5 C6 113.8(2) . . . no
C5 C6 C7 123.3(2) . . . no
C2 C7 C6 125.4(2) . . . no
C9 C8 C27 121.3(2) . . . no
C8 C9 C10 121.4(2) . . . no
C8 C9 C42 117.2(2) . . . no
C10 C9 C42 121.4(2) . . . no
C13 C12 C54 112.7(2) . . . no
C11 C12 C13 110.7(2) . . . no
C11 C12 C54 109.5(2) . . . no
C12 C13 C14 121.5(2) . . . no
C12 C13 C24 121.5(2) . . . no
C14 C13 C24 117.0(2) . . . no
C13 C14 C15 121.2(2) . . . no
C14 C15 C16 120.5(2) . . . no
C15 C16 C25 120.9(2) . . . no
N1 C17 C18 107.5(2) . . . yes
N2 C18 C17 107.4(2) . . . yes
C19 C20 C25 111.7(2) . . . no
C19 C20 C53 111.0(2) . . . no
C25 C20 C53 110.4(2) . . . no
C22 C21 C23 108.9(2) . . . no
C2 C21 C22 117.9(2) . . . no
C2 C21 C23 111.1(2) . . . no
N1 C24 C13 118.78(19) . . . yes
N1 C24 C25 118.1(2) . . . yes
C13 C24 C25 123.1(2) . . . no
C16 C25 C20 120.3(2) . . . no
C20 C25 C24 122.5(2) . . . no
C16 C25 C24 117.2(2) . . . no
C27 C26 C41 116.2(2) . . . no
Si5 C26 C27 121.69(17) . . . yes
Si5 C26 C41 121.95(17) . . . yes
C8 C27 C26 122.3(2) . . . no
C4 C28 C29 113.3(2) . . . no
C4 C28 C30 110.2(2) . . . no
C29 C28 C30 110.5(2) . . . no
C35 C34 C40 116.4(2) . . . no
Si5 C34 C35 123.51(18) . . . yes
Si5 C34 C40 120.04(18) . . . yes
C34 C35 C36 121.3(2) . . . no
C35 C36 C37 121.3(3) . . . no
C36 C37 C38 120.5(3) . . . no
C36 C37 C39 118.4(2) . . . no
C38 C37 C39 121.1(3) . . . no
C37 C39 C40 120.7(2) . . . no
C34 C40 C39 121.9(2) . . . no
C26 C41 C42 121.4(2) . . . no
C9 C42 C41 121.6(2) . . . no
Si5 C43 C44 122.05(17) . . . yes
Si5 C43 C49 121.55(17) . . . yes
C44 C43 C49 116.4(2) . . . no
C43 C44 C45 122.0(2) . . . no
C44 C45 C46 121.0(2) . . . no
C45 C46 C48 117.5(2) . . . no
C45 C46 C47 121.3(2) . . . no
C47 C46 C48 121.2(2) . . . no
C46 C48 C49 121.7(2) . . . no
C43 C49 C48 121.4(2) . . . no
C4 C5 H5A 109.00 . . . no
C4 C5 H5B 109.00 . . . no
C6 C5 H5A 109.00 . . . no
C6 C5 H5B 109.00 . . . no
H5A C5 H5B 108.00 . . . no
C5 C6 H6 118.00 . . . no
C7 C6 H6 118.00 . . . no
C2 C7 H7 117.00 . . . no
C6 C7 H7 117.00 . . . no
C9 C8 H8 119.00 . . . no
C27 C8 H8 119.00 . . . no
C9 C10 H10A 109.00 . . . no
C9 C10 H10B 110.00 . . . no
C9 C10 H10C 109.00 . . . no
H10A C10 H10B 109.00 . . . no
H10A C10 H10C 109.00 . . . no
H10B C10 H10C 109.00 . . . no
C12 C11 H11A 110.00 . . . no
C12 C11 H11B 109.00 . . . no
C12 C11 H11C 109.00 . . . no
H11A C11 H11B 109.00 . . . no
H11A C11 H11C 110.00 . . . no
H11B C11 H11C 109.00 . . . no
C11 C12 H12 108.00 . . . no
C13 C12 H12 108.00 . . . no
C54 C12 H12 108.00 . . . no
C13 C14 H14 119.00 . . . no
C15 C14 H14 119.00 . . . no
C14 C15 H15 120.00 . . . no
C16 C15 H15 120.00 . . . no
C15 C16 H16 120.00 . . . no
C25 C16 H16 120.00 . . . no
N1 C17 H17 126.00 . . . no
C18 C17 H17 126.00 . . . no
N2 C18 H18 126.00 . . . no
C17 C18 H18 126.00 . . . no
C20 C19 H19A 109.00 . . . no
C20 C19 H19B 109.00 . . . no
C20 C19 H19C 109.00 . . . no
H19A C19 H19B 109.00 . . . no
H19A C19 H19C 109.00 . . . no
H19B C19 H19C 109.00 . . . no
C19 C20 H20 108.00 . . . no
C25 C20 H20 108.00 . . . no
C53 C20 H20 108.00 . . . no
C2 C21 H21 106.00 . . . no
C22 C21 H21 106.00 . . . no
C23 C21 H21 106.00 . . . no
C21 C22 H22A 109.00 . . . no
C21 C22 H22B 109.00 . . . no
C21 C22 H22C 109.00 . . . no
H22A C22 H22B 109.00 . . . no
H22A C22 H22C 109.00 . . . no
H22B C22 H22C 109.00 . . . no
C21 C23 H23A 109.00 . . . no
C21 C23 H23B 110.00 . . . no
C21 C23 H23C 109.00 . . . no
H23A C23 H23B 109.00 . . . no
H23A C23 H23C 109.00 . . . no
H23B C23 H23C 109.00 . . . no
C8 C27 H27 119.00 . . . no
C26 C27 H27 119.00 . . . no
C4 C28 H28 108.00 . . . no
C29 C28 H28 108.00 . . . no
C30 C28 H28 108.00 . . . no
C28 C29 H29A 109.00 . . . no
C28 C29 H29B 109.00 . . . no
C28 C29 H29C 109.00 . . . no
H29A C29 H29B 109.00 . . . no
H29A C29 H29C 109.00 . . . no
H29B C29 H29C 109.00 . . . no
C28 C30 H30A 109.00 . . . no
C28 C30 H30B 109.00 . . . no
C28 C30 H30C 109.00 . . . no
H30A C30 H30B 109.00 . . . no
H30A C30 H30C 109.00 . . . no
H30B C30 H30C 109.00 . . . no
Si4 C31 H31A 109.00 . . . no
Si4 C31 H31B 109.00 . . . no
Si4 C31 H31C 109.00 . . . no
H31A C31 H31B 109.00 . . . no
H31A C31 H31C 109.00 . . . no
H31B C31 H31C 109.00 . . . no
Si4 C32 H32A 109.00 . . . no
Si4 C32 H32B 109.00 . . . no
Si4 C32 H32C 109.00 . . . no
H32A C32 H32B 109.00 . . . no
H32A C32 H32C 109.00 . . . no
H32B C32 H32C 109.00 . . . no
Si4 C33 H33A 109.00 . . . no
Si4 C33 H33B 109.00 . . . no
Si4 C33 H33C 109.00 . . . no
H33A C33 H33B 109.00 . . . no
H33A C33 H33C 109.00 . . . no
H33B C33 H33C 109.00 . . . no
C34 C35 H35 119.00 . . . no
C36 C35 H35 119.00 . . . no
C35 C36 H36 119.00 . . . no
C37 C36 H36 119.00 . . . no
C37 C38 H38A 109.00 . . . no
C37 C38 H38B 110.00 . . . no
C37 C38 H38C 109.00 . . . no
H38A C38 H38B 109.00 . . . no
H38A C38 H38C 109.00 . . . no
H38B C38 H38C 109.00 . . . no
C37 C39 H39 120.00 . . . no
C40 C39 H39 120.00 . . . no
C34 C40 H40 119.00 . . . no
C39 C40 H40 119.00 . . . no
C26 C41 H41 119.00 . . . no
C42 C41 H41 119.00 . . . no
C9 C42 H42 119.00 . . . no
C41 C42 H42 119.00 . . . no
C43 C44 H44 119.00 . . . no
C45 C44 H44 119.00 . . . no
C44 C45 H45 120.00 . . . no
C46 C45 H45 120.00 . . . no
C46 C47 H47A 109.00 . . . no
C46 C47 H47B 109.00 . . . no
C46 C47 H47C 109.00 . . . no
H47A C47 H47B 110.00 . . . no
H47A C47 H47C 109.00 . . . no
H47B C47 H47C 109.00 . . . no
C46 C48 H48 119.00 . . . no
C49 C48 H48 119.00 . . . no
C43 C49 H49 119.00 . . . no
C48 C49 H49 119.00 . . . no
Si3 C50 H50A 109.00 . . . no
Si3 C50 H50B 109.00 . . . no
Si3 C50 H50C 109.00 . . . no
H50A C50 H50B 109.00 . . . no
H50A C50 H50C 109.00 . . . no
H50B C50 H50C 109.00 . . . no
Si3 C51 H51A 109.00 . . . no
Si3 C51 H51B 109.00 . . . no
Si3 C51 H51C 109.00 . . . no
H51A C51 H51B 109.00 . . . no
H51A C51 H51C 109.00 . . . no
H51B C51 H51C 109.00 . . . no
Si3 C52 H52A 109.00 . . . no
Si3 C52 H52B 109.00 . . . no
Si3 C52 H52C 109.00 . . . no
H52A C52 H52B 109.00 . . . no
H52A C52 H52C 109.00 . . . no
H52B C52 H52C 109.00 . . . no
C20 C53 H53A 109.00 . . . no
C20 C53 H53B 110.00 . . . no
C20 C53 H53C 109.00 . . . no
H53A C53 H53B 110.00 . . . no
H53A C53 H53C 109.00 . . . no
H53B C53 H53C 109.00 . . . no
C12 C54 H54A 109.00 . . . no
C12 C54 H54B 109.00 . . . no
C12 C54 H54C 109.00 . . . no
H54A C54 H54B 109.00 . . . no
H54A C54 H54C 109.00 . . . no
H54B C54 H54C 109.00 . . . no
C55 C56 C57 112.3(3) . . . no
C56 C57 C58 114.9(3) . . . no
C57 C58 C59 112.7(3) . . . no
C56 C55 H55A 109.00 . . . no
C56 C55 H55B 109.00 . . . no
C56 C55 H55C 109.00 . . . no
H55A C55 H55B 109.00 . . . no
H55A C55 H55C 109.00 . . . no
H55B C55 H55C 110.00 . . . no
C55 C56 H56A 109.00 . . . no
C55 C56 H56B 109.00 . . . no
C57 C56 H56A 109.00 . . . no
C57 C56 H56B 109.00 . . . no
H56A C56 H56B 108.00 . . . no
C56 C57 H57A 109.00 . . . no
C56 C57 H57B 108.00 . . . no
C58 C57 H57A 109.00 . . . no
C58 C57 H57B 109.00 . . . no
H57A C57 H57B 108.00 . . . no
C57 C58 H58A 109.00 . . . no
C57 C58 H58B 109.00 . . . no
C59 C58 H58A 109.00 . . . no
C59 C58 H58B 109.00 . . . no
H58A C58 H58B 108.00 . . . no
C58 C59 H59A 109.00 . . . no
C58 C59 H59B 109.00 . . . no
C58 C59 H59C 109.00 . . . no
H59A C59 H59B 109.00 . . . no
H59A C59 H59C 110.00 . . . no
H59B C59 H59C 110.00 . . . no

loop_
_geom_torsion_atom_site_label_1
_geom_torsion_atom_site_label_2
_geom_torsion_atom_site_label_3
_geom_torsion_atom_site_label_4
_geom_torsion
_geom_torsion_site_symmetry_1
_geom_torsion_site_symmetry_2
_geom_torsion_site_symmetry_3
_geom_torsion_site_symmetry_4
_geom_torsion_publ_flag
C1 P1 Si1 Si2 -140.78(8) . . . . no
C1 P1 Si1 N3 108.41(11) . . . . no
C1 P1 Si1 C2 -7.59(11) . . . . no
Si1 P1 C1 N1 166.36(17) . . . . no
Si1 P1 C1 N2 -14.3(2) . . . . no
P1 Si1 Si2 Si3 38.45(4) . . . . no
P1 Si1 Si2 Si4 -72.17(4) . . . . no
P1 Si1 Si2 Si5 169.58(3) . . . . no
N3 Si1 Si2 Si3 151.33(8) . . . . no
N3 Si1 Si2 Si4 40.71(8) . . . . no
N3 Si1 Si2 Si5 -77.54(8) . . . . no
C2 Si1 Si2 Si3 -87.90(9) . . . . no
C2 Si1 Si2 Si4 161.48(9) . . . . no
C2 Si1 Si2 Si5 43.23(10) . . . . no
P1 Si1 C2 C3 44.90(16) . . . . no
P1 Si1 C2 C7 158.78(13) . . . . no
P1 Si1 C2 C21 -81.39(16) . . . . no
Si2 Si1 C2 C3 170.49(11) . . . . no
Si2 Si1 C2 C7 -75.63(16) . . . . no
Si2 Si1 C2 C21 44.20(19) . . . . no
N3 Si1 C2 C3 -70.61(17) . . . . no
N3 Si1 C2 C7 43.27(18) . . . . no
N3 Si1 C2 C21 163.11(16) . . . . no
Si1 Si2 Si3 C50 177.59(9) . . . . no
Si1 Si2 Si3 C51 -64.05(9) . . . . no
Si1 Si2 Si3 C52 57.20(11) . . . . no
Si4 Si2 Si3 C50 -74.47(9) . . . . no
Si4 Si2 Si3 C51 43.89(9) . . . . no
Si4 Si2 Si3 C52 165.13(11) . . . . no
Si5 Si2 Si3 C50 44.12(9) . . . . no
Si5 Si2 Si3 C51 162.49(9) . . . . no
Si5 Si2 Si3 C52 -76.28(11) . . . . no
Si1 Si2 Si4 C31 159.91(9) . . . . no
Si1 Si2 Si4 C32 -77.49(9) . . . . no
Si1 Si2 Si4 C33 43.18(9) . . . . no
Si3 Si2 Si4 C31 41.18(9) . . . . no
Si3 Si2 Si4 C32 163.78(9) . . . . no
Si3 Si2 Si4 C33 -75.55(9) . . . . no
Si5 Si2 Si4 C31 -77.82(9) . . . . no
Si5 Si2 Si4 C32 44.78(9) . . . . no
Si5 Si2 Si4 C33 165.45(9) . . . . no
Si1 Si2 Si5 C26 -176.30(8) . . . . no
Si1 Si2 Si5 C34 -56.73(9) . . . . no
Si1 Si2 Si5 C43 64.32(8) . . . . no
Si3 Si2 Si5 C26 -43.37(8) . . . . no
Si3 Si2 Si5 C34 76.20(9) . . . . no
Si3 Si2 Si5 C43 -162.76(8) . . . . no
Si4 Si2 Si5 C26 71.47(8) . . . . no
Si4 Si2 Si5 C34 -168.97(8) . . . . no
Si4 Si2 Si5 C43 -47.93(8) . . . . no
Si2 Si5 C26 C27 -54.5(2) . . . . no
Si2 Si5 C26 C41 130.18(18) . . . . no
C34 Si5 C26 C27 -175.4(2) . . . . no
C34 Si5 C26 C41 9.3(2) . . . . no
C43 Si5 C26 C27 67.0(2) . . . . no
C43 Si5 C26 C41 -108.3(2) . . . . no
Si2 Si5 C34 C35 117.8(2) . . . . no
Si2 Si5 C34 C40 -59.5(2) . . . . no
C26 Si5 C34 C35 -119.0(2) . . . . no
C26 Si5 C34 C40 63.7(2) . . . . no
C43 Si5 C34 C35 -3.6(2) . . . . no
C43 Si5 C34 C40 179.11(18) . . . . no
Si2 Si5 C43 C44 -54.4(2) . . . . no
Si2 Si5 C43 C49 124.27(18) . . . . no
C26 Si5 C43 C44 -177.74(19) . . . . no
C26 Si5 C43 C49 1.0(2) . . . . no
C34 Si5 C43 C44 66.4(2) . . . . no
C34 Si5 C43 C49 -114.9(2) . . . . no
C17 N1 C1 P1 179.37(16) . . . . no
C17 N1 C1 N2 -0.2(2) . . . . no
C24 N1 C1 P1 8.0(3) . . . . no
C24 N1 C1 N2 -171.49(19) . . . . no
C1 N1 C17 C18 0.8(3) . . . . no
C24 N1 C17 C18 171.8(2) . . . . no
C1 N1 C24 C13 -96.0(3) . . . . no
C1 N1 C24 C25 83.2(3) . . . . no
C17 N1 C24 C13 94.1(3) . . . . no
C17 N1 C24 C25 -86.7(3) . . . . no
C3 N2 C1 P1 -5.6(3) . . . . no
C3 N2 C1 N1 173.85(19) . . . . no
C18 N2 C1 P1 179.97(18) . . . . no
C18 N2 C1 N1 -0.6(2) . . . . no
C1 N2 C3 C2 62.2(3) . . . . no
C1 N2 C3 C4 -109.5(2) . . . . no
C18 N2 C3 C2 -124.2(2) . . . . no
C18 N2 C3 C4 64.1(3) . . . . no
C1 N2 C18 C17 1.1(3) . . . . no
C3 N2 C18 C17 -173.2(2) . . . . no
Si1 C2 C3 N2 -74.93(19) . . . . no
Si1 C2 C3 C4 96.0(2) . . . . no
C7 C2 C3 N2 173.38(18) . . . . no
C7 C2 C3 C4 -15.7(3) . . . . no
C21 C2 C3 N2 51.8(3) . . . . no
C21 C2 C3 C4 -137.3(2) . . . . no
Si1 C2 C7 C6 -98.5(3) . . . . no
C3 C2 C7 C6 9.7(3) . . . . no
C21 C2 C7 C6 136.1(3) . . . . no
Si1 C2 C21 C22 54.6(2) . . . . no
Si1 C2 C21 C23 -178.72(16) . . . . no
C3 C2 C21 C22 -63.9(3) . . . . no
C3 C2 C21 C23 62.8(3) . . . . no
C7 C2 C21 C22 173.7(2) . . . . no
C7 C2 C21 C23 -59.6(2) . . . . no
N2 C3 C4 C5 -178.1(2) . . . . no
N2 C3 C4 C28 7.5(3) . . . . no
C2 C3 C4 C5 11.3(4) . . . . no
C2 C3 C4 C28 -163.2(2) . . . . no
C3 C4 C5 C6 0.4(3) . . . . no
C28 C4 C5 C6 175.2(2) . . . . no
C3 C4 C28 C29 -136.6(3) . . . . no
C3 C4 C28 C30 99.0(3) . . . . no
C5 C4 C28 C29 48.7(3) . . . . no
C5 C4 C28 C30 -75.6(3) . . . . no
C4 C5 C6 C7 -6.0(4) . . . . no
C5 C6 C7 C2 0.2(4) . . . . no
C27 C8 C9 C10 -178.7(2) . . . . no
C27 C8 C9 C42 0.9(4) . . . . no
C9 C8 C27 C26 0.8(4) . . . . no
C8 C9 C42 C41 -2.0(4) . . . . no
C10 C9 C42 C41 177.7(2) . . . . no
C11 C12 C13 C14 83.7(3) . . . . no
C11 C12 C13 C24 -94.8(3) . . . . no
C54 C12 C13 C14 -39.3(3) . . . . no
C54 C12 C13 C24 142.2(2) . . . . no
C12 C13 C14 C15 180.0(2) . . . . no
C24 C13 C14 C15 -1.5(4) . . . . no
C12 C13 C24 N1 -1.6(3) . . . . no
C12 C13 C24 C25 179.3(2) . . . . no
C14 C13 C24 N1 179.9(2) . . . . no
C14 C13 C24 C25 0.8(3) . . . . no
C13 C14 C15 C16 1.6(4) . . . . no
C14 C15 C16 C25 -0.9(4) . . . . no
C15 C16 C25 C20 178.6(2) . . . . no
C15 C16 C25 C24 0.2(4) . . . . no
N1 C17 C18 N2 -1.1(3) . . . . no
C19 C20 C25 C16 58.3(3) . . . . no
C19 C20 C25 C24 -123.4(2) . . . . no
C53 C20 C25 C16 -65.8(3) . . . . no
C53 C20 C25 C24 112.5(3) . . . . no
N1 C24 C25 C16 -179.3(2) . . . . no
N1 C24 C25 C20 2.4(3) . . . . no
C13 C24 C25 C16 -0.1(3) . . . . no
C13 C24 C25 C20 -178.5(2) . . . . no
Si5 C26 C27 C8 -177.1(2) . . . . no
C41 C26 C27 C8 -1.5(4) . . . . no
Si5 C26 C41 C42 176.02(19) . . . . no
C27 C26 C41 C42 0.5(4) . . . . no
Si5 C34 C35 C36 -175.6(2) . . . . no
C40 C34 C35 C36 1.9(4) . . . . no
Si5 C34 C40 C39 176.73(19) . . . . no
C35 C34 C40 C39 -0.8(4) . . . . no
C34 C35 C36 C37 -1.1(4) . . . . no
C35 C36 C37 C38 179.6(3) . . . . no
C35 C36 C37 C39 -0.9(4) . . . . no
C36 C37 C39 C40 2.0(4) . . . . no
C38 C37 C39 C40 -178.5(3) . . . . no
C37 C39 C40 C34 -1.2(4) . . . . no
C26 C41 C42 C9 1.3(4) . . . . no
Si5 C43 C44 C45 177.83(18) . . . . no
C49 C43 C44 C45 -0.9(3) . . . . no
Si5 C43 C49 C48 -177.5(2) . . . . no
C44 C43 C49 C48 1.3(4) . . . . no
C43 C44 C45 C46 -0.1(4) . . . . no
C44 C45 C46 C47 -179.9(2) . . . . no
C44 C45 C46 C48 0.8(4) . . . . no
C45 C46 C48 C49 -0.5(4) . . . . no
C47 C46 C48 C49 -179.7(2) . . . . no
C46 C48 C49 C43 -0.6(4) . . . . no
C55 C56 C57 C58 -175.9(3) . . . . no
C56 C57 C58 C59 177.3(4) . . . . no

loop_
_geom_hbond_atom_site_label_D
_geom_hbond_atom_site_label_H
_geom_hbond_atom_site_label_A
_geom_hbond_distance_DH
_geom_hbond_distance_HA
_geom_hbond_distance_DA
_geom_hbond_angle_DHA
_geom_hbond_site_symmetry_A
_geom_hbond_publ_flag
#
#D   H   A   D - H  H...A   D...A    D - H...A  symm(A)
#
C12 H12 N1 1.0000 2.4500 2.891(3) 106.00 . yes
C20 H20 N1 1.0000 2.3900 2.893(3) 110.00 . yes
C22 H22A N2 0.9800 2.5200 2.979(3) 109.00 . yes
C28 H28 N2 1.0000 2.3900 2.861(3) 108.00 . yes

# Loop Mechanism for Extra Tables(s)

#loop_
#_publ_manuscript_incl_extra_item
#'_geom_extra_tableA_col_1'
#'_geom_extra_tableA_col_2'
#'_geom_extra_tableA_col_3'
#'_geom_extra_table_head_A'
#'_geom_table_footnote_A'
#'_geom_extra_tableB_col_1'
#'_geom_extra_tableB_col_2'
#'_geom_extra_tableB_col_3'
#'_geom_extra_table_head_B'
#'_geom_table_footnote_B'


#
#loop_
#_geom_extra_tableA_col_1
#_geom_extra_tableA_col_2
#_geom_extra_tableA_col_3
# ? ? ?


#
#loop_
#_geom_extra_tableB_col_1
#_geom_extra_tableB_col_2
#_geom_extra_tableB_col_3
# ? ? ?


#
#_geom_table_footnote_A
#;
# ?
#;


#
#_geom_table_footnote_B
#;
# ?
#;


#
#_geom_table_footnote_A
#;
# ?
#;


#
#_geom_table_footnote_B
#;
# ?
#;

_shelx_res_file                  
;
TITL DolMa22_0m_a.res in P-1
    DolMa22_0m.res
    created by SHELXL-2018/3 at 16:54:42 on 25-Apr-2024
CELL 0.71073 13.1621 13.9425 17.0349 93.904 102.733 96.997
ZERR 2.00 0.0007 0.0008 0.0010 0.002 0.002 0.002
LATT 1
SFAC C H N P Si
UNIT 118 180 6 2 10
OMIT -5 -15 6
OMIT -13 -1 14
OMIT -14 0 13
OMIT -13 0 14
OMIT -9 -10 11
OMIT -15 2 11
OMIT -15 1 11
OMIT 1 11 13
OMIT 1 7 17
OMIT -13 -2 13
OMIT -1 1 0
OMIT 1 0 1
OMIT 0 12 12
OMIT 0 13 10
OMIT 1 14 7
OMIT 1 15 5
OMIT 0 13 11
OMIT 0 10 14
OMIT 1 8 16
OMIT 0 11 13
OMIT 1 13 8
OMIT 0 15 7
OMIT 1 15 4
OMIT -6 -14 9
OMIT 1 16 3
OMIT 0 14 9
OMIT 2 3 18
OMIT -8 -11 12
OMIT 2 16 1
OMIT -5 -14 6
OMIT -6 -14 7
OMIT -4 1 2
OMIT 2 15 2
OMIT 0 1 1
OMIT -6 -14 8
OMIT -10 -9 13
OMIT -5 -15 5
OMIT -13 -2 14
OMIT -14 0 12
OMIT -4 -15 4
OMIT -13 -1 15
LIST 4
TEMP -173.150
SIZE 0.176 0.186 0.228
ACTA
L.S. 50
FMAP 2
PLAN -5 0 0.00
HTAB
BOND $H
CONF
WGHT    0.056100    7.275400
FVAR       0.50809
P1    4    0.804428    0.152976    0.103002    11.00000    0.02689    0.02172 =
         0.01816    0.00472    0.00707    0.00737
SI1   5    0.711126    0.207672    0.186504    11.00000    0.01967    0.01647 =
         0.01584    0.00297    0.00355    0.00318
SI2   5    0.807902    0.198741    0.321918    11.00000    0.01811    0.01538 =
         0.01438    0.00148    0.00324    0.00098
SI3   5    0.992952    0.239900    0.342925    11.00000    0.01793    0.01988 =
         0.02079    0.00289    0.00150    0.00075
SI4   5    0.782647    0.027549    0.327121    11.00000    0.02171    0.01559 =
         0.01800    0.00370    0.00338    0.00189
SI5   5    0.744714    0.277609    0.426031    11.00000    0.02279    0.01629 =
         0.01567    0.00051    0.00487   -0.00023
N1    3    0.835459    0.251133   -0.028044    11.00000    0.02146    0.01883 =
         0.01709    0.00150    0.00649    0.00151
N2    3    0.707533    0.300135    0.018065    11.00000    0.02097    0.01739 =
         0.01778    0.00175    0.00260    0.00281
N3    3    0.600319    0.122328    0.175848    11.00000    0.02406    0.02448 =
         0.02093    0.00081    0.00370   -0.00081
H1    2    0.569666    0.094471    0.126145    11.00000   -1.50000
H2    2    0.553952    0.128016    0.208029    11.00000   -1.50000
C2    1    0.663263    0.329741    0.151521    11.00000    0.02653    0.01827 =
         0.01869    0.00126    0.00439    0.00627
C1    1    0.780045    0.237030    0.030931    11.00000    0.01925    0.01771 =
         0.01643   -0.00298    0.00166   -0.00018
C3    1    0.625256    0.303611    0.061464    11.00000    0.02282    0.01805 =
         0.01864    0.00227    0.00618    0.00500
C4    1    0.525510    0.271975    0.021089    11.00000    0.02297    0.02072 =
         0.02266    0.00465    0.00391    0.00500
C5    1    0.436386    0.276926    0.062717    11.00000    0.02171    0.03732 =
         0.03095    0.00433    0.00455    0.00726
AFIX  23
H5A   2    0.386193    0.316394    0.032598    11.00000   -1.20000
H5B   2    0.398696    0.210555    0.060740    11.00000   -1.20000
AFIX   0
C6    1    0.470504    0.319326    0.148710    11.00000    0.03070    0.03660 =
         0.03286    0.00986    0.01297    0.01430
AFIX  43
H6    2    0.417911    0.330466    0.177183    11.00000   -1.20000
AFIX   0
C7    1    0.570404    0.342197    0.187315    11.00000    0.03432    0.02483 =
         0.02272    0.00516    0.01035    0.01142
AFIX  43
H7    2    0.584628    0.368656    0.242138    11.00000   -1.20000
AFIX   0
C8    1    0.913575    0.183214    0.636987    11.00000    0.04298    0.02765 =
         0.02439    0.01029    0.01260    0.01404
AFIX  43
H8    2    0.929653    0.122294    0.654195    11.00000   -1.20000
AFIX   0
C9    1    0.949177    0.266238    0.689947    11.00000    0.02197    0.03347 =
         0.02118    0.00818    0.00538    0.00183
C10   1    1.014827    0.262522    0.773734    11.00000    0.03640    0.04567 =
         0.02736    0.01275   -0.00044    0.00114
AFIX 137
H10A  2    1.086106    0.251897    0.770534    11.00000   -1.50000
H10B  2    0.983104    0.209183    0.799030    11.00000   -1.50000
H10C  2    1.018032    0.324066    0.806211    11.00000   -1.50000
AFIX   0
C11   1    1.089570    0.394442   -0.004376    11.00000    0.07625    0.03236 =
         0.04475   -0.00081   -0.00106   -0.01328
AFIX 137
H11A  2    1.149131    0.377524   -0.025662    11.00000   -1.50000
H11B  2    1.110690    0.456019    0.030094    11.00000   -1.50000
H11C  2    1.030824    0.401065   -0.049406    11.00000   -1.50000
AFIX   0
C12   1    1.055483    0.314747    0.045116    11.00000    0.02400    0.03536 =
         0.03140   -0.00314    0.00655   -0.00103
AFIX  13
H12   2    0.995046    0.333846    0.066358    11.00000   -1.20000
AFIX   0
C13   1    1.017938    0.219491   -0.007460    11.00000    0.02508    0.02785 =
         0.01864    0.00584    0.00778    0.00289
C14   1    1.088132    0.158297   -0.023823    11.00000    0.02354    0.03749 =
         0.02680    0.01073    0.01122    0.00794
AFIX  43
H14   2    1.161331    0.176522   -0.001619    11.00000   -1.20000
AFIX   0
C15   1    1.053498    0.071801   -0.071603    11.00000    0.03824    0.03283 =
         0.02895    0.01196    0.01925    0.01606
AFIX  43
H15   2    1.102733    0.030337   -0.080812    11.00000   -1.20000
AFIX   0
C16   1    0.947335    0.044652   -0.106422    11.00000    0.04115    0.02392 =
         0.02588    0.00223    0.01515    0.00610
AFIX  43
H16   2    0.924784   -0.014828   -0.139927    11.00000   -1.20000
AFIX   0
C17   1    0.796888    0.321298   -0.075764    11.00000    0.02753    0.01930 =
         0.01877    0.00403    0.00560    0.00103
AFIX  43
H17   2    0.821403    0.343247   -0.120770    11.00000   -1.20000
AFIX   0
C18   1    0.718824    0.352423   -0.046812    11.00000    0.02575    0.01889 =
         0.01969    0.00402    0.00317    0.00348
AFIX  43
H18   2    0.678525    0.401286   -0.066916    11.00000   -1.20000
AFIX   0
C19   1    0.715312   -0.025278   -0.110822    11.00000    0.03665    0.03416 =
         0.04611    0.00440    0.00710   -0.00720
AFIX 137
H19A  2    0.639938   -0.040654   -0.135723    11.00000   -1.50000
H19B  2    0.726362   -0.023482   -0.051906    11.00000   -1.50000
H19C  2    0.752654   -0.075144   -0.130422    11.00000   -1.50000
AFIX   0
C20   1    0.757324    0.073512   -0.133269    11.00000    0.02985    0.02423 =
         0.02591   -0.00247    0.00665    0.00123
AFIX  13
H20   2    0.717216    0.122764   -0.113417    11.00000   -1.20000
AFIX   0
C21   1    0.744498    0.423755    0.178235    11.00000    0.03359    0.01925 =
         0.01989   -0.00098    0.00217    0.00275
AFIX  13
H21   2    0.759198    0.432546    0.238623    11.00000   -1.20000
AFIX   0
C22   1    0.851334    0.425041    0.156921    11.00000    0.03254    0.02270 =
         0.02914    0.00004   -0.00135   -0.00412
AFIX 137
H22A  2    0.843815    0.433582    0.099392    11.00000   -1.50000
H22B  2    0.877862    0.363529    0.168235    11.00000   -1.50000
H22C  2    0.900926    0.478838    0.189451    11.00000   -1.50000
AFIX   0
C23   1    0.696552    0.513314    0.148792    11.00000    0.04471    0.02013 =
         0.04125    0.00615    0.00790    0.00604
AFIX 137
H23A  2    0.679995    0.508159    0.089552    11.00000   -1.50000
H23B  2    0.746988    0.571856    0.170157    11.00000   -1.50000
H23C  2    0.631999    0.517221    0.167831    11.00000   -1.50000
AFIX   0
C24   1    0.910819    0.190008   -0.043497    11.00000    0.02476    0.02164 =
         0.01703    0.00452    0.00895    0.00450
C25   1    0.873458    0.103264   -0.092982    11.00000    0.02935    0.02286 =
         0.01917    0.00355    0.00975    0.00249
C26   1    0.829889    0.274238    0.530103    11.00000    0.02121    0.01993 =
         0.01807    0.00119    0.00837    0.00248
C27   1    0.855053    0.187161    0.559507    11.00000    0.04733    0.02076 =
         0.02120   -0.00040    0.00909    0.00694
AFIX  43
H27   2    0.831155    0.128481    0.525105    11.00000   -1.20000
AFIX   0
C28   1    0.496986    0.222026   -0.064610    11.00000    0.02544    0.02947 =
         0.02100    0.00346   -0.00035    0.00234
AFIX  13
H28   2    0.559064    0.237034   -0.088814    11.00000   -1.20000
AFIX   0
C29   1    0.403496    0.257281   -0.118758    11.00000    0.05923    0.04823 =
         0.03548   -0.00107   -0.01632    0.01927
AFIX 137
H29A  2    0.392861    0.226746   -0.174038    11.00000   -1.50000
H29B  2    0.417167    0.327982   -0.118627    11.00000   -1.50000
H29C  2    0.340247    0.239821   -0.098483    11.00000   -1.50000
AFIX   0
C30   1    0.477094    0.112546   -0.062989    11.00000    0.06106    0.02824 =
         0.03236    0.00000    0.00523    0.00228
AFIX 137
H30A  2    0.460150    0.081059   -0.118401    11.00000   -1.50000
H30B  2    0.418058    0.095697   -0.037750    11.00000   -1.50000
H30C  2    0.540252    0.090303   -0.031772    11.00000   -1.50000
AFIX   0
C31   1    0.883651   -0.013660    0.409601    11.00000    0.03274    0.02114 =
         0.02418    0.00358    0.00207    0.00674
AFIX 137
H31A  2    0.873963   -0.084768    0.405976    11.00000   -1.50000
H31B  2    0.875231    0.012161    0.462400    11.00000   -1.50000
H31C  2    0.954338    0.010176    0.403364    11.00000   -1.50000
AFIX   0
C32   1    0.648753   -0.018487    0.341449    11.00000    0.03012    0.01936 =
         0.03009    0.00641    0.00880    0.00118
AFIX 137
H32A  2    0.595119   -0.005601    0.295015    11.00000   -1.50000
H32B  2    0.637964    0.014625    0.390960    11.00000   -1.50000
H32C  2    0.643164   -0.088556    0.345864    11.00000   -1.50000
AFIX   0
C33   1    0.798961   -0.037104    0.231946    11.00000    0.02860    0.01902 =
         0.02435    0.00245    0.00367    0.00390
AFIX 137
H33A  2    0.748023   -0.019749    0.185741    11.00000   -1.50000
H33B  2    0.786948   -0.107379    0.234967    11.00000   -1.50000
H33C  2    0.870470   -0.018104    0.225195    11.00000   -1.50000
AFIX   0
C34   1    0.740712    0.408613    0.408731    11.00000    0.02994    0.01922 =
         0.01401   -0.00153    0.00207    0.00154
C35   1    0.649198    0.450403    0.394632    11.00000    0.02923    0.02531 =
         0.04175   -0.00080   -0.00022    0.00034
AFIX  43
H35   2    0.584939    0.412918    0.397240    11.00000   -1.20000
AFIX   0
C36   1    0.649339    0.546242    0.376703    11.00000    0.04277    0.03091 =
         0.04971   -0.00053   -0.00934    0.01192
AFIX  43
H36   2    0.584986    0.572610    0.366424    11.00000   -1.20000
AFIX   0
C37   1    0.740956    0.603696    0.373556    11.00000    0.06116    0.02155 =
         0.02403   -0.00044   -0.00804   -0.00241
C38   1    0.739405    0.708019    0.353266    11.00000    0.09445    0.02430 =
         0.04803    0.00669   -0.01659    0.00515
AFIX 137
H38A  2    0.811710    0.740024    0.359776    11.00000   -1.50000
H38B  2    0.704968    0.742634    0.389713    11.00000   -1.50000
H38C  2    0.700536    0.708694    0.297221    11.00000   -1.50000
AFIX   0
C39   1    0.832896    0.564771    0.389699    11.00000    0.05067    0.02226 =
         0.02438   -0.00058    0.00962   -0.00681
AFIX  43
H39   2    0.897206    0.603862    0.389523    11.00000   -1.20000
AFIX   0
C40   1    0.833276    0.468873    0.406322    11.00000    0.03625    0.02292 =
         0.02457   -0.00028    0.01168   -0.00031
AFIX  43
H40   2    0.898042    0.443197    0.416372    11.00000   -1.20000
AFIX   0
C41   1    0.864903    0.357620    0.584064    11.00000    0.02787    0.02065 =
         0.02125    0.00319    0.00285    0.00104
AFIX  43
H41   2    0.849209    0.418667    0.566923    11.00000   -1.20000
AFIX   0
C42   1    0.922261    0.353254    0.662367    11.00000    0.03611    0.02433 =
         0.02221   -0.00103   -0.00024   -0.00501
AFIX  43
H42   2    0.943581    0.411261    0.697906    11.00000   -1.20000
AFIX   0
C43   1    0.609115    0.217093    0.427638    11.00000    0.02640    0.01736 =
         0.01897    0.00065    0.00873    0.00200
C44   1    0.526193    0.203830    0.358917    11.00000    0.02919    0.02306 =
         0.02008    0.00321    0.00850    0.00029
AFIX  43
H44   2    0.537868    0.227996    0.310367    11.00000   -1.20000
AFIX   0
C45   1    0.427477    0.156512    0.359432    11.00000    0.02729    0.02655 =
         0.02105    0.00054    0.00274    0.00050
AFIX  43
H45   2    0.373091    0.149051    0.311503    11.00000   -1.20000
AFIX   0
C46   1    0.406866    0.119822    0.429004    11.00000    0.02594    0.02334 =
         0.02803    0.00268    0.00885   -0.00130
C47   1    0.300110    0.068275    0.430006    11.00000    0.02816    0.04469 =
         0.03408    0.00861    0.00755   -0.00426
AFIX 137
H47A  2    0.247591    0.085774    0.384893    11.00000   -1.50000
H47B  2    0.282272    0.087481    0.481175    11.00000   -1.50000
H47C  2    0.300836   -0.002053    0.424602    11.00000   -1.50000
AFIX   0
C48   1    0.488055    0.133467    0.497721    11.00000    0.03132    0.04109 =
         0.02526    0.01014    0.01071   -0.00194
AFIX  43
H48   2    0.475837    0.109498    0.546197    11.00000   -1.20000
AFIX   0
C49   1    0.586820    0.181282    0.497535    11.00000    0.02772    0.03363 =
         0.02195    0.00315    0.00435   -0.00018
AFIX  43
H49   2    0.640438    0.189856    0.545973    11.00000   -1.20000
AFIX   0
C50   1    1.056426    0.234619    0.451949    11.00000    0.02554    0.03589 =
         0.02636    0.00093   -0.00160    0.00092
AFIX 137
H50A  2    1.133091    0.245970    0.459648    11.00000   -1.50000
H50B  2    1.035207    0.170484    0.468143    11.00000   -1.50000
H50C  2    1.034220    0.284636    0.485147    11.00000   -1.50000
AFIX   0
C51   1    1.046527    0.150349    0.281482    11.00000    0.02219    0.03308 =
         0.03003    0.00215    0.00594    0.00564
AFIX 137
H51A  2    1.008406    0.145897    0.224738    11.00000   -1.50000
H51B  2    1.037753    0.086491    0.301802    11.00000   -1.50000
H51C  2    1.121433    0.171840    0.285781    11.00000   -1.50000
AFIX   0
C52   1    1.039981    0.363338    0.317142    11.00000    0.02763    0.03038 =
         0.04610    0.01049    0.00756   -0.00098
AFIX 137
H52A  2    1.028513    0.363042    0.258292    11.00000   -1.50000
H52B  2    1.115197    0.380596    0.341970    11.00000   -1.50000
H52C  2    1.000864    0.411025    0.337662    11.00000   -1.50000
AFIX   0
C53   1    0.739360    0.074153   -0.224890    11.00000    0.04479    0.04971 =
         0.02771    0.00001    0.00369   -0.00253
AFIX 137
H53A  2    0.777221    0.025782   -0.246006    11.00000   -1.50000
H53B  2    0.765360    0.138680   -0.237835    11.00000   -1.50000
H53C  2    0.663972    0.058409   -0.249631    11.00000   -1.50000
AFIX   0
C54   1    1.145334    0.307401    0.117342    11.00000    0.03987    0.05870 =
         0.03080   -0.00112    0.00041   -0.00283
AFIX 137
H54A  2    1.208573    0.297220    0.098260    11.00000   -1.50000
H54B  2    1.125526    0.252640    0.146623    11.00000   -1.50000
H54C  2    1.159613    0.367624    0.153531    11.00000   -1.50000
AFIX   0
C55   1    0.657097    0.614061    0.582894    11.00000    0.05274    0.09483 =
         0.05601   -0.00391    0.01054    0.02384
AFIX 137
H55A  2    0.712862    0.589430    0.561001    11.00000   -1.50000
H55B  2    0.671187    0.685096    0.591587    11.00000   -1.50000
H55C  2    0.589172    0.594187    0.544542    11.00000   -1.50000
AFIX   0
C56   1    0.654106    0.572969    0.662740    11.00000    0.03851    0.10002 =
         0.04186   -0.01102    0.00856    0.02005
AFIX  23
H56A  2    0.719886    0.599030    0.703027    11.00000   -1.20000
H56B  2    0.594635    0.594489    0.682766    11.00000   -1.20000
AFIX   0
C57   1    0.642046    0.463635    0.655127    11.00000    0.05093    0.10136 =
         0.04217   -0.00290    0.01275    0.03177
AFIX  23
H57A  2    0.579348    0.438371    0.611527    11.00000   -1.20000
H57B  2    0.704139    0.442945    0.638475    11.00000   -1.20000
AFIX   0
C58   1    0.630838    0.418026    0.730916    11.00000    0.05723    0.11127 =
         0.03992   -0.00033    0.00278    0.02325
AFIX  23
H58A  2    0.570588    0.440467    0.749216    11.00000   -1.20000
H58B  2    0.695058    0.440068    0.773998    11.00000   -1.20000
AFIX   0
C59   1    0.613677    0.307024    0.718715    11.00000    0.10174    0.11075 =
         0.05183    0.00850    0.00621    0.03456
AFIX 137
H59A  2    0.548732    0.284641    0.677575    11.00000   -1.50000
H59B  2    0.608005    0.281012    0.769832    11.00000   -1.50000
H59C  2    0.673299    0.284304    0.700923    11.00000   -1.50000
REM #####
AFIX   0
HKLF 4 1 1 0 0 0 1 0 0 0 1


REM  DolMa22_0m_a.res in P-1
REM wR2 = 0.1141, GooF = S = 0.738, Restrained GooF = 0.738 for all data
REM R1 = 0.0429 for 8755 Fo > 4sig(Fo) and 0.0655 for all 11227 data
REM 638 parameters refined using 0 restraints

END

WGHT      0.0382      2.0252

REM No hydrogen bonds found for HTAB generation

REM Highest difference peak  0.380,  deepest hole -0.252,  1-sigma level  0.050
Q1    1   0.6996  0.6056  0.4100  11.00000  0.05    0.38
Q2    1   0.6319  0.5504  0.4331  11.00000  0.05    0.34
Q3    1   0.7975  0.1158  0.3225  11.00000  0.05    0.33
Q4    1   0.7539  0.3622  0.4269  11.00000  0.05    0.32
Q5    1   0.8139  0.2258  0.1032  11.00000  0.05    0.31
;
_shelx_res_checksum              4525
_shelx_hkl_file                  
;
  -2   0   0 1238.58   55.69
   2   0   0 1200.48   53.19
  -3   0   0  104.39    4.30
  -3   0   0   87.59   15.10
   3   0   0  126.09   15.30
   3   0   0  105.59    4.20
   3   0   0  105.89    3.90
  -4   0   0  220.58   21.90
  -4   0   0  193.18    7.00
   4   0   0  187.18   17.70
   4   0   0  194.58    6.70
   4   0   0  200.88    6.90
   4   0   0  191.78    7.00
  -5   0   0  394.86   13.40
  -5   0   0  371.66   31.90
   5   0   0  392.66   27.50
   5   0   0  372.76   13.50
   5   0   0  405.66   13.20
  -6   0   0   12.60    2.70
  -6   0   0   12.20   21.90
   6   0   0   10.50   16.50
   6   0   0   10.60    2.30
   6   0   0    8.60    2.60
   6   0   0   16.70    5.20
  -7   0   0    3.90   19.00
  -7   0   0    2.90    2.30
   7   0   0   -3.20    4.60
   7   0   0    1.70    2.40
   7   0   0    7.50   14.30
   7   0   0    2.30    2.50
  -8   0   0    2.50   17.30
  -8   0   0   -0.80    2.20
   8   0   0    0.50    1.80
   8   0   0   23.60   13.70
   8   0   0   -1.30    2.30
   8   0   0    0.90    4.40
  -9   0   0  184.58    8.10
  -9   0   0  157.48   29.40
   9   0   0  196.48   11.00
   9   0   0  190.58    7.90
   9   0   0  198.78   23.70
   9   0   0  191.78    7.80
 -10   0   0   64.39   26.20
 -10   0   0   74.89    5.90
  10   0   0   86.69   10.50
  10   0   0   74.79    5.00
  10   0   0   62.89   17.10
 -11   0   0   43.70   23.90
 -11   0   0   75.39    6.30
  11   0   0   86.29    9.80
  11   0   0   92.99   12.40
  11   0   0   84.89    5.50
 -12   0   0    4.50   20.60
 -12   0   0   -2.90    3.10
 -12   0   0   15.80   19.50
  12   0   0    3.80    2.50
  12   0   0   17.80    8.30
  12   0   0    1.00    3.10
  12   0   0   -1.00    3.60
 -13   0   0   54.39   17.80
 -13   0   0   60.99   19.10
  13   0   0   68.79    5.40
  13   0   0   52.09    4.80
  13   0   0   74.29    6.40
  14   0   0  104.89    7.20
  14   0   0   88.29    6.20
  14   0   0   95.99    7.10
  15   0   0   53.99    5.10
  15   0   0   56.29    5.50
  15   0   0   77.39    6.40
  15  -1   0   -0.20    2.60
  15  -1   0    0.50    3.50
  14  -1   0   13.30    3.00
  14  -1   0   19.60    3.80
 -14   1   0   12.80    3.80
 -14   1   0   34.60   26.80
 -14   1   0  -24.50   19.80
  13  -1   0   10.50    2.90
  13  -1   0   18.60    4.30
 -13   1   0  -36.80   22.00
 -13   1   0    6.60    3.50
  12  -1   0  406.06   21.60
  12  -1   0  377.66   15.00
  12  -1   0  389.36   40.20
  12  -1   0  377.56   14.20
 -12   1   0  307.37   48.20
 -12   1   0  392.96   15.00
  11  -1   0  367.56   14.30
  11  -1   0  300.07   36.40
  11  -1   0  380.36   13.70
  11  -1   0  370.46   20.40
 -11   1   0  377.96   14.60
 -11   1   0  332.17   50.49
  10  -1   0 1367.96   70.89
  10  -1   0 1351.26   44.50
  10  -1   0 1347.27   44.20
  10  -1   0 1330.77   46.70
 -10   1   0 1401.66   86.19
 -10   1   0 1363.76   44.60
   9  -1   0  223.48   12.60
   9  -1   0  220.08    9.20
   9  -1   0  217.18    8.70
   9  -1   0  234.88   31.80
  -9   1   0  222.08    9.40
  -9   1   0  213.68   38.40
   8  -1   0  137.19    6.10
   8  -1   0  148.29   26.20
   8  -1   0  131.79   10.50
   8  -1   0  131.89    6.70
  -8   1   0  143.59    6.80
  -8   1   0  140.49   31.40
   7  -1   0   24.80   20.30
   7  -1   0   33.30    3.60
   7  -1   0   33.30    2.80
   7  -1   0   36.90    6.70
  -7   1   0   38.90   26.40
  -7   1   0   33.50    3.30
   6  -1   0  328.47   12.00
   6  -1   0  372.56   39.00
   6  -1   0  320.57   11.60
   6  -1   0  300.57   15.00
  -6   1   0  337.97   12.10
  -6   1   0  351.36   44.80
   5  -1   0  415.66   15.90
   5  -1   0  431.86   14.30
   5  -1   0  409.66   14.50
   5  -1   0  448.36   37.10
  -5   1   0  395.06   39.50
  -5   1   0  441.76   14.50
  -4   1   0 3545.05  135.39
   3  -1   0   92.89    4.50
   3  -1   0  103.49    4.00
   3  -1   0  108.99   20.70
  -3   1   0   95.49    4.40
  -3   1   0  134.49   22.40
  -3   1   0   96.69    5.80
  -3   1   0   93.29    4.10
   2  -1   0    0.50    3.40
   2  -1   0   14.80   13.70
   2  -1   0    6.40    1.70
   2  -1   0    5.00    0.90
  -2   1   0    0.20    3.10
  -2   1   0    6.80    1.20
   1  -1   0   -1.70    3.90
  -1  -1   0 9999.00  327.17
  -3  -1   0 5009.50  167.38
  -3  -1   0 4897.11  164.68
  -4  -1   0    4.40    1.20
  -4  -1   0    6.40    7.60
   4   1   0    3.70    1.20
  -5  -1   0  -12.30   10.40
  -5  -1   0    6.40    1.80
   5   1   0    2.00    1.70
  -6  -1   0  209.68   22.80
  -6  -1   0  224.28    8.50
   6   1   0  206.58    8.30
  -7  -1   0  209.58   24.00
  -7  -1   0  316.87   28.80
  -7  -1   0  289.47   10.40
   7   1   0  283.67   10.30
   7   1   0  273.17    9.70
   7   1   0  298.07   10.10
  -8  -1   0   24.80    2.70
  -8  -1   0   12.90   13.80
  -8  -1   0   25.40   13.80
   8   1   0   26.10    2.50
   8   1   0   26.00    3.00
   8   1   0   24.90    2.80
  -9  -1   0   22.20    3.00
  -9  -1   0   17.40   15.60
  -9  -1   0   16.00   13.40
   9   1   0   21.60    2.90
   9   1   0   23.90    2.70
   9   1   0   30.70    4.40
   9   1   0   24.30    2.70
 -10  -1   0   37.50   13.80
 -10  -1   0   15.00   14.00
  10   1   0   45.50    4.50
  10   1   0   43.60    4.50
  10   1   0   42.80    3.80
  10   1   0   53.29    6.20
  11   1   0    4.80    3.00
  11   1   0    2.90    2.40
  11   1   0   10.20    4.30
  11   1   0   18.20    6.60
  12   1   0    4.40    2.90
  12   1   0    5.30    2.50
  12   1   0   17.80    7.40
  13   1   0    9.00    3.30
  13   1   0    6.40    2.60
  13   1   0    5.00    3.10
  14   1   0   -0.70    2.50
  14   1   0    7.90    3.20
  14   1   0   -0.20    2.80
  15   1   0   14.80    3.60
  15   1   0   11.90    2.90
  15   1   0   21.20    3.80
  15  -2   0   21.60    4.60
  15  -2   0   10.50    3.10
 -15   2   0   22.10   29.70
 -15   2   0    5.30    4.00
  14  -2   0   23.00    3.30
  14  -2   0   27.20    4.80
  14  -2   0   -5.20   19.90
 -14   2   0   23.20    6.90
 -14   2   0   -3.80   28.00
  13  -2   0    8.80    4.50
  13  -2   0    2.60    2.70
  13  -2   0   39.00   13.40
  13  -2   0   14.60   23.90
 -13   2   0  -13.50   29.80
 -13   2   0    3.10    3.40
  12  -2   0  141.39   18.70
  12  -2   0  115.19   31.10
  12  -2   0   98.79    6.30
  12  -2   0   89.89    7.60
 -12   2   0  101.29    8.00
 -12   2   0   78.19   38.00
  11  -2   0  386.16   47.10
  11  -2   0  471.25   23.30
  11  -2   0  434.66   16.50
  11  -2   0  426.46   15.50
 -11   2   0  415.96   16.30
 -11   2   0  323.07   53.99
  10  -2   0  279.37   39.70
  10  -2   0  260.97   11.30
  10  -2   0  265.57   10.30
  10  -2   0  249.97   17.30
 -10   2   0  242.78   46.60
 -10   2   0  272.77   11.30
   9  -2   0  607.04   24.80
   9  -2   0  637.44   51.59
   9  -2   0  599.74   21.40
   9  -2   0  622.94   20.80
  -9   2   0  627.84   21.60
  -9   2   0  545.15   62.59
   8  -2   0   81.99    4.70
   8  -2   0   76.49    5.70
   8  -2   0  100.89   27.60
   8  -2   0   90.79    8.70
  -8   2   0   79.89    5.60
  -8   2   0   78.89   32.50
   7  -2   0  680.03   26.00
   7  -2   0  669.43   22.70
   7  -2   0  644.04   23.50
   7  -2   0  680.53   54.69
  -7   2   0  729.03   23.10
  -7   2   0  688.93   94.29
  -7   2   0  684.43   22.30
   6  -2   0  223.88    8.50
   6  -2   0  254.37   40.20
   6  -2   0  208.08    9.70
   6  -2   0  189.48   14.60
  -6   2   0  246.38   45.90
  -6   2   0  213.58    9.00
  -6   2   0  237.18   10.40
  -6   2   0  223.08    8.90
   5  -2   0  291.97   11.20
   5  -2   0  322.67   39.60
   5  -2   0  278.57   14.00
  -5   2   0  298.17   42.10
  -5   2   0  308.17   10.80
  -5   2   0  307.27   12.50
  -5   2   0  307.27   11.00
   4  -2   0  283.97    9.40
   4  -2   0  269.17   10.00
   4  -2   0  317.47   35.20
   4  -2   0  262.97   12.00
  -4   2   0  273.67   11.20
  -4   2   0  276.87    9.50
  -4   2   0  270.37    9.90
   3  -2   0  553.14   17.00
   3  -2   0  455.15   39.70
   3  -2   0  508.65   17.40
   3  -2   0  514.45   19.20
  -3   2   0  516.65   18.60
  -3   2   0  513.15   17.00
   2  -2   0 6910.91  259.87
  -2   2   0 6738.73  263.17
   1  -2   0  479.65   18.00
   1  -2   0  489.85   16.50
   1  -2   0  512.65   38.10
  -1   2   0  518.15   16.60
  -1   2   0  529.15   38.80
  -1   2   0  503.75   18.30
   0  -2   0 6045.90  223.68
   0   2   0 6024.30  224.78
  -1  -2   0   29.60   14.20
  -1  -2   0   17.00    2.90
  -1  -2   0   16.80    1.40
  -1  -2   0   13.40    1.10
   1   2   0   15.20    1.60
   1   2   0   17.50    1.30
   1   2   0    1.70   16.20
   1   2   0   19.20    3.60
  -2  -2   0  806.72   37.60
   2   2   0  746.83   38.70
  -3  -2   0   -5.60    6.40
  -3  -2   0    2.00    1.10
   3   2   0    1.80    0.90
   3   2   0    3.50    8.00
  -4  -2   0 1758.22   64.09
  -4  -2   0 1841.32   67.99
   5   2   0  426.26   14.70
   5   2   0  440.26   14.70
   6   2   0   54.09    4.20
   6   2   0   55.49    4.20
   7   2   0  214.58    8.20
   7   2   0  210.88    8.10
   8   2   0   12.70    2.30
   8   2   0   12.40    2.10
   9   2   0    7.40    2.20
   9   2   0    6.00    2.30
  10   2   0  142.99    6.80
  10   2   0  158.08    7.80
  10   2   0  139.09    7.10
  10   2   0  136.99    6.20
  11   2   0    7.30    2.50
  11   2   0    7.30    2.90
  11   2   0   21.30    5.00
  11   2   0    8.40    2.70
  12   2   0   11.90    2.60
  12   2   0    8.50    3.00
  13   2   0    5.60    2.50
  13   2   0    7.40    3.00
  13   2   0    5.60    3.00
  14   2   0    0.40    2.30
  14   2   0    7.40    2.90
  14   2   0    4.90    2.90
  15   2   0   44.90    4.70
  15   2   0   59.09    5.40
  15   2   0   61.09    5.80
  15  -3   0   -1.50    2.80
  15  -3   0    5.80   25.00
  15  -3   0    6.90    4.50
 -15   3   0  -28.00   29.00
 -15   3   0    5.00    3.80
  14  -3   0   -0.50    2.70
  14  -3   0    5.60    4.50
 -14   3   0    6.90    3.80
  13  -3   0   96.89    6.30
  13  -3   0   58.19   31.30
  13  -3   0   95.69    8.60
 -13   3   0  111.99   45.90
 -13   3   0   95.09    8.30
  12  -3   0   25.80   12.30
  12  -3   0   37.80   28.20
 -12   3   0   14.60   36.20
  11  -3   0   21.80   11.40
  11  -3   0    4.70    4.40
  11  -3   0    4.30    2.60
  11  -3   0  -28.00   23.50
 -11   3   0    0.30    3.50
 -11   3   0  -11.80   31.20
  10  -3   0 1165.08   77.89
  10  -3   0 1167.28   37.90
  10  -3   0 1157.58   43.20
  10  -3   0 1124.49   38.60
 -10   3   0 1125.49   92.19
 -10   3   0 1141.79   38.40
   9  -3   0  -32.00   22.70
   9  -3   0    7.30    8.50
   9  -3   0    3.20    3.60
   9  -3   0    4.80    2.20
  -9   3   0  -17.90   28.60
  -9   3   0    7.90    2.80
   8  -3   0  170.28   14.30
   8  -3   0  161.78    7.10
   8  -3   0  154.58   34.80
   8  -3   0  168.98    8.40
  -8   3   0  186.68   51.99
  -8   3   0  171.98    7.80
  -8   3   0  179.68    8.60
  -8   3   0  173.58    7.50
   7  -3   0  407.96   51.09
   7  -3   0  292.97   17.90
   7  -3   0  322.77   12.90
   7  -3   0  326.47   11.70
  -7   3   0  324.77   14.20
  -7   3   0  338.17   12.50
  -7   3   0  331.47   12.20
  -7   3   0  323.37   52.59
   6  -3   0  390.66   20.90
   6  -3   0  401.26   14.10
   6  -3   0  478.15   55.89
   6  -3   0  387.86   15.30
  -6   3   0  333.67   54.39
  -6   3   0  418.16   18.10
  -6   3   0  409.16   14.50
  -6   3   0  412.66   15.20
   5  -3   0   77.59    9.60
   5  -3   0   88.09    4.60
   5  -3   0   73.09    6.40
   5  -3   0   43.40   30.30
  -5   3   0   76.19    5.10
  -5   3   0   90.89    6.50
  -5   3   0   78.09    8.50
   4  -3   0  414.36   17.50
   4  -3   0  451.75   14.30
   4  -3   0  481.35   49.80
   4  -3   0  423.26   15.00
  -4   3   0  422.36   14.40
  -4   3   0  417.76   16.90
   3  -3   0  324.47   39.10
   3  -3   0  240.38    9.50
   3  -3   0  243.68   12.30
   3  -3   0  262.37    8.50
   3  -3   0  243.28    9.30
  -3   3   0  239.48    9.20
  -3   3   0  238.78    8.50
  -3   3   0  241.18   11.80
  -3   3   0  291.97   39.90
   2  -3   0  698.83   25.90
   2  -3   0  702.63   23.60
   2  -3   0  709.13   23.60
   2  -3   0  740.73   54.69
  -2   3   0  757.82   55.89
  -2   3   0  725.93   23.60
  -2   3   0  709.43   25.40
  -2   3   0  691.33   23.60
   1  -3   0 1429.06   72.39
   1  -3   0 1229.88   43.70
  -1   3   0 1306.77   43.70
  -1   3   0 1355.16   73.59
   0  -3   0   84.39    4.30
   0  -3   0   91.69    3.20
   0  -3   0   78.69    4.50
   0  -3   0   80.09    9.30
   0   3   0   87.19    3.20
   0   3   0   78.99    4.70
   0   3   0   90.89    4.70
   0   3   0  117.99   27.80
   0   3   0   70.69    8.60
  -1  -3   0  311.17   12.90
  -1  -3   0  318.67   10.80
  -1  -3   0  311.67   10.70
   1   3   0  336.67   10.80
   1   3   0  315.97   11.10
   1   3   0  346.57   42.70
   1   3   0  332.67   13.50
  -2  -3   0  231.08   25.60
  -2  -3   0  217.08    7.50
   2   3   0  212.68    7.60
   2   3   0  184.68   24.50
   2   3   0  223.68    9.20
   2   3   0  234.58    7.60
  -3  -3   0  419.26   28.60
  -3  -3   0  427.46   14.20
   3   3   0  422.16   13.90
   3   3   0  421.56   14.20
   3   3   0  435.46   31.40
   3   3   0  456.45   14.20
  -4  -3   0   30.40    3.10
  -4  -3   0   33.60   13.20
   4   3   0   25.20    2.00
   4   3   0   19.30   14.60
  -5  -3   0  130.29   12.70
  -5  -3   0  189.18   12.20
   5   3   0  153.18    6.30
   5   3   0  148.69    6.50
   6   3   0   95.99    5.00
   6   3   0   98.19    4.80
   7   3   0  249.48    9.40
   7   3   0  214.58    8.60
   8   3   0   61.09    4.10
   8   3   0   60.19    4.20
   9   3   0  145.79    6.50
   9   3   0  138.79    6.60
  10   3   0   42.70    4.50
  10   3   0   44.30    3.70
  11   3   0  249.38    9.90
  11   3   0  244.78   10.00
  12   3   0   96.09    7.60
  12   3   0   71.49    5.20
  12   3   0   80.19    5.80
  12   3   0   83.69    4.80
  13   3   0    1.60    3.40
  13   3   0    4.00    2.80
  13   3   0    1.40    2.30
  14   3   0    1.70    2.80
  14   3   0    1.60    2.30
  14   3   0   -0.50    2.70
  15  -4   0  -10.30   28.10
  15  -4   0   17.40    5.00
  15  -4   0    6.20    3.10
 -15   4   0  -16.10   34.10
  14  -4   0    2.00    2.80
  14  -4   0    4.30   28.70
  14  -4   0   11.20    4.90
 -14   4   0    1.10    3.90
 -14   4   0    3.20   36.10
  13  -4   0   40.90    4.00
  13  -4   0   42.70    6.30
  13  -4   0  -22.30   27.70
 -13   4   0   44.40    8.90
 -13   4   0  -17.10   35.60
  12  -4   0   51.49   13.50
  12  -4   0   25.20    5.40
  12  -4   0   19.20    3.10
  12  -4   0   -1.60   29.50
 -12   4   0   27.90    4.50
 -12   4   0  -20.90   35.20
  11  -4   0  371.76   24.40
  11  -4   0  324.87   14.80
  11  -4   0  383.36   56.69
  11  -4   0  357.66   13.10
 -11   4   0  294.37   63.49
 -11   4   0  339.67   14.30
  10  -4   0   90.89   13.40
  10  -4   0   67.59    5.30
  10  -4   0   59.59    7.30
 -10   4   0   69.09    5.30
 -10   4   0   70.09    6.50
 -10   4   0   65.19    6.60
   9  -4   0   45.00    4.40
   9  -4   0   40.30    5.10
   9  -4   0   40.50   29.40
   9  -4   0   51.09   10.50
  -9   4   0   47.40    4.30
  -9   4   0   55.69    6.10
  -9   4   0   26.30   34.90
  -9   4   0   52.49    5.70
   8  -4   0  171.78    8.80
   8  -4   0  177.28   15.60
   8  -4   0  167.18   39.30
   8  -4   0  182.98    7.50
  -8   4   0  174.58   11.10
  -8   4   0  179.38    8.00
  -8   4   0  179.98    8.60
  -8   4   0  159.18   44.60
   7  -4   0  244.58   47.50
   7  -4   0  282.17   18.00
   7  -4   0  273.67   11.80
   7  -4   0  283.07   10.40
  -7   4   0  275.77   10.90
  -7   4   0  283.67   15.00
  -7   4   0  250.57   51.99
  -7   4   0  296.47   11.80
   6  -4   0  138.99   42.40
   6  -4   0  162.88   16.60
   6  -4   0  169.98    7.20
   6  -4   0  160.68    9.10
  -6   4   0  168.68    7.70
  -6   4   0  190.78    9.50
  -6   4   0  155.18   16.70
   5  -4   0   62.59   11.30
   5  -4   0   71.39    6.50
   5  -4   0  112.59   42.90
   5  -4   0   75.39    4.60
  -5   4   0  108.99   49.10
  -5   4   0   69.09    5.20
  -5   4   0   61.49   10.30
  -5   4   0   65.59    7.60
   4  -4   0  110.29    7.80
   4  -4   0  103.89    6.50
   4  -4   0   91.59   12.60
   4  -4   0  116.89    4.90
   4  -4   0  105.69   36.30
  -4   4   0  119.49   39.80
  -4   4   0   89.89   11.10
  -4   4   0  111.39    6.90
  -4   4   0  116.69    5.20
   3  -4   0  446.76   15.60
   3  -4   0  469.75   14.70
   3  -4   0  448.96   15.70
   3  -4   0  427.46   18.80
   3  -4   0  497.65   50.29
  -3   4   0  426.66   15.70
  -3   4   0  396.06   52.39
  -3   4   0  438.96   14.80
  -3   4   0  440.96   18.70
   2  -4   0    3.20    5.50
   2  -4   0    8.60    2.50
   2  -4   0    6.90    1.00
   2  -4   0    5.90    2.50
   2  -4   0   25.90   24.90
  -2   4   0    6.00    1.10
  -2   4   0    8.00    2.60
  -2   4   0    8.30    2.60
  -2   4   0    3.60    5.60
  -2   4   0   -7.10   25.20
   1  -4   0 1132.09   68.89
   1  -4   0 1102.69   38.30
   1  -4   0 1094.69   36.20
  -1   4   0 1115.19   36.30
  -1   4   0 1171.08   38.60
  -1   4   0 1048.50   69.29
   0  -4   0  753.42   26.90
   0  -4   0  737.43   24.50
   0  -4   0  754.22   52.99
   0   4   0  734.83   24.80
   0   4   0  743.83   26.90
   0   4   0  775.12   24.70
   0   4   0  789.92   56.19
  -1  -4   0   50.69    2.80
  -1  -4   0   45.60   19.90
  -1  -4   0   50.19    5.50
  -1  -4   0   47.40    3.20
   1   4   0   54.29    6.00
   1   4   0   58.19    3.40
   1   4   0   50.59    2.20
   1   4   0   49.60    3.50
   1   4   0   62.29   23.50
  -2  -4   0  568.44   18.60
  -2  -4   0  598.84   42.90
   2   4   0  583.34   45.50
   2   4   0  556.44   18.90
   2   4   0  600.44   18.80
   2   4   0  555.84   20.80
  -3  -4   0   87.39   22.70
  -3  -4   0   87.29    4.10
   3   4   0  103.89   25.40
   3   4   0   84.19    4.40
   3   4   0  103.09    4.30
   3   4   0   90.09    7.80
  -4  -4   0 1100.29   57.39
   4   4   0 1136.49   63.09
   4   4   0 1131.99   36.90
  -5  -4   0  320.27   27.20
  -5  -4   0  350.16   12.20
   5   4   0  318.67   33.20
   5   4   0  350.86   12.00
  -6  -4   0  524.85   20.80
  -6  -4   0  480.95   21.30
   6   4   0  549.45   17.90
   6   4   0  559.14   17.90
   7   4   0   61.99    5.10
   7   4   0   61.69    4.00
   8   4   0    3.50    2.10
   8   4   0    6.50    2.50
   9   4   0  262.97    9.90
   9   4   0  256.57    9.90
  10   4   0  157.98    7.30
  10   4   0  158.78    7.20
  11   4   0   16.30    2.70
  11   4   0   22.50    3.10
  12   4   0   20.50    3.80
  12   4   0   17.50    2.80
  13   4   0   96.49    5.50
  13   4   0  124.19    6.10
  13   4   0  122.99    6.60
  14   4   0   80.69    5.90
  14   4   0   52.99    4.40
  14   4   0   70.19    4.90
  15  -5   0    7.90   33.20
  15  -5   0    2.80    5.00
 -15   5   0   14.20    6.20
  14  -5   0    5.00    2.90
  14  -5   0   13.10   33.40
  14  -5   0    8.10    5.20
 -14   5   0    1.30   38.50
 -14   5   0    4.60    4.00
  13  -5   0  110.99    6.90
  13  -5   0   46.00   36.40
  13  -5   0  111.89    9.70
 -13   5   0  105.59    8.70
 -13   5   0  128.29   55.59
  12  -5   0   39.10   14.10
  12  -5   0   52.09   36.40
  12  -5   0   21.20    5.60
  12  -5   0   12.30    3.00
 -12   5   0   45.20   45.60
 -12   5   0   15.20    4.00
  11  -5   0  183.38   11.20
  11  -5   0  203.98    8.90
  11  -5   0  215.98   23.50
 -11   5   0  194.38   10.40
 -11   5   0  184.58   10.00
 -11   5   0  194.38    9.10
  10  -5   0  308.57   11.70
  10  -5   0  332.17   24.30
  10  -5   0  279.57   13.60
 -10   5   0  317.37   16.00
 -10   5   0  297.87   12.70
 -10   5   0  288.07   12.70
 -10   5   0  237.88   60.49
   9  -5   0  279.97   20.20
   9  -5   0  264.97   51.99
   9  -5   0  256.87   12.20
   9  -5   0  261.77   10.20
  -9   5   0  270.07   62.39
  -9   5   0  256.67   11.00
  -9   5   0  263.37   15.30
  -9   5   0  254.87   11.60
   8  -5   0   19.60    2.40
   8  -5   0   27.60    4.60
   8  -5   0   36.50   10.00
   8  -5   0   27.60   32.10
  -8   5   0   25.70    4.50
  -8   5   0   25.00    7.60
  -8   5   0   -1.70   16.00
  -8   5   0   25.20    3.20
   7  -5   0   29.40   32.00
   7  -5   0   29.20    5.30
   7  -5   0   28.00    4.40
   7  -5   0   45.60   10.00
   7  -5   0   22.10    2.40
  -7   5   0   29.90    8.00
  -7   5   0   19.50    2.80
  -7   5   0   25.90    4.60
   6  -5   0   -0.60    4.50
   6  -5   0  -12.10    9.60
   6  -5   0    1.80    2.10
   6  -5   0    0.30    3.90
   6  -5   0   11.50   34.40
  -6   5   0   -0.70    4.40
  -6   5   0   -6.90    8.50
  -6   5   0   -1.90   39.10
  -6   5   0   -0.20    2.40
   5  -5   0  339.87   62.09
   5  -5   0  304.97   13.20
   5  -5   0  336.07   11.50
   5  -5   0  342.47   14.60
   5  -5   0  283.77   19.90
  -5   5   0  282.57   62.29
  -5   5   0  328.17   11.80
  -5   5   0  291.37   19.70
   4  -5   0   -2.90    4.20
   4  -5   0   16.70   41.40
   4  -5   0    2.30    1.90
   4  -5   0   -9.50   11.00
   4  -5   0   10.00    4.80
  -4   5   0    1.10    4.60
  -4   5   0    0.20   45.10
  -4   5   0    2.40    2.20
  -4   5   0  -18.70   17.30
   3  -5   0    6.60    1.50
   3  -5   0    9.10    4.30
   3  -5   0    9.60    3.90
   3  -5   0   -2.50    8.40
  -3   5   0    9.10    1.90
  -3   5   0    6.60    5.50
  -3   5   0    1.50    8.50
  -3   5   0   10.70    3.70
  -3   5   0   19.40   38.40
   2  -5   0  268.57   10.40
   2  -5   0  245.08   14.70
   2  -5   0  253.87   10.40
   2  -5   0  273.37    9.90
  -2   5   0  259.37   14.90
  -2   5   0  263.37    9.10
  -2   5   0  266.27   10.80
  -2   5   0  246.68   10.50
  -2   5   0  210.38   55.09
   1  -5   0  797.72   26.50
   1  -5   0  849.22   64.99
   1  -5   0  787.22   26.80
   1  -5   0  793.42   29.90
  -1   5   0  728.33   65.69
  -1   5   0  794.92   27.00
  -1   5   0  808.32   31.40
  -1   5   0  831.62   26.80
   0  -5   0  555.64   18.20
   0  -5   0  489.15   50.79
   0  -5   0  539.25   18.40
   0  -5   0  526.05   21.80
   0   5   0  564.54   18.50
   0   5   0  532.45   18.60
   0   5   0  532.85   21.80
   0   5   0  552.04   55.29
  -1  -5   0  810.92   25.90
  -1  -5   0  800.82   28.80
  -1  -5   0  745.53   58.39
   1   5   0  787.42   26.50
   1   5   0  794.12   26.20
   1   5   0  797.42   63.69
   1   5   0  790.92   29.20
  -2  -5   0   -7.00   23.90
  -2  -5   0    6.80    5.40
   2   5   0    7.00    2.30
   2   5   0  -41.00   24.30
   2   5   0    4.60    3.00
   2   5   0   -0.40    7.50
  -3  -5   0  106.79    5.10
  -3  -5   0  102.79   31.20
   3   5   0  103.79    6.20
   3   5   0   70.49   34.00
   3   5   0  118.59    5.80
   3   5   0  120.09    4.30
   3   5   0   99.79   12.40
  -4  -5   0  -18.10   19.90
  -4  -5   0   11.10    2.00
   4   5   0   11.50    2.80
   4   5   0   35.60   26.90
   4   5   0   14.40    2.90
   4   5   0    9.00    6.40
  -5  -5   0  529.65   38.60
  -5  -5   0  546.65   18.00
   5   5   0  506.25   45.40
   5   5   0  548.85   18.00
   5   5   0  526.65   19.40
   5   5   0  528.25   17.90
  -6  -5   0   63.09    4.20
  -6  -5   0   63.29   14.10
   6   5   0   67.59    3.90
   6   5   0   46.00   17.30
   6   5   0   59.39    4.30
   6   5   0   60.09    3.90
   6   5   0   62.89    5.50
   7   5   0   57.09    4.10
   7   5   0   59.39    3.90
   7   5   0   56.69    4.00
   8   5   0   13.70    2.70
   8   5   0    9.60    2.30
   9   5   0  604.94   20.50
   9   5   0  597.14   20.40
  10   5   0  238.58    9.50
  10   5   0  227.88    9.30
  11   5   0    4.90    2.40
  11   5   0    2.60    2.60
  12   5   0  117.59    6.20
  12   5   0  119.89    6.60
  13   5   0    6.20    2.40
  13   5   0    9.90    2.90
  14   5   0  138.29    7.50
  14   5   0  138.69    6.80
  15  -6   0   73.89    6.60
  15  -6   0   23.00   37.80
  15  -6   0   92.39    9.50
  14  -6   0    8.80    5.40
  14  -6   0    1.80    2.90
  14  -6   0   69.59   28.00
  14  -6   0   15.40   33.30
  13  -6   0    2.10    2.90
  13  -6   0   16.40   35.30
  13  -6   0   50.39   15.80
  13  -6   0    1.70    7.80
  13  -6   0   12.50    5.80
 -13   6   0    5.50    4.00
 -13   6   0   10.40   33.70
  12  -6   0   69.99    5.90
  12  -6   0   66.39    8.60
  12  -6   0   78.79    9.00
 -12   6   0   86.89    9.00
 -12   6   0   66.09    6.90
 -12   6   0   73.29    7.60
  11  -6   0   72.39    8.60
  11  -6   0   84.09    9.10
  11  -6   0  110.29   16.50
 -11   6   0   72.79    8.10
 -11   6   0   69.49    7.60
 -11   6   0   57.59   47.80
  10  -6   0  152.08    7.50
  10  -6   0  154.98   12.90
  10  -6   0  148.39   10.40
  10  -6   0  201.28   21.90
  10  -6   0  132.09   47.30
 -10   6   0  177.68   57.89
 -10   6   0  133.99    8.60
 -10   6   0  157.58   14.10
 -10   6   0  140.39    9.70
   9  -6   0  293.27   22.50
   9  -6   0  275.07   15.40
   9  -6   0  281.97   13.30
   9  -6   0  304.37   58.39
   9  -6   0  312.27   11.40
  -9   6   0  290.17   13.30
  -9   6   0  292.07   12.10
  -9   6   0  303.37   18.40
   8  -6   0  494.75   19.20
   8  -6   0  548.95   72.59
   8  -6   0  505.85   20.10
   8  -6   0  511.25   25.80
   8  -6   0  508.05   17.50
  -8   6   0  498.05   18.00
  -8   6   0  503.15   22.90
  -8   6   0  499.75   19.30
   7  -6   0  432.96   17.40
   7  -6   0  455.85   15.70
   7  -6   0  464.05   18.10
   7  -6   0  375.26   60.69
  -7   6   0  347.27   67.89
  -7   6   0  470.85   17.80
  -7   6   0  453.65   16.20
  -7   6   0  459.25   21.70
   6  -6   0    1.20   32.90
   6  -6   0   12.60    4.20
   6  -6   0   10.70    2.00
   6  -6   0   12.70    9.90
   6  -6   0   10.70    5.90
  -6   6   0    8.80    2.70
  -6   6   0   10.60    4.70
  -6   6   0    2.80    9.00
  -6   6   0    7.10   39.30
   5  -6   0  362.26   63.49
   5  -6   0  372.26   22.80
   5  -6   0  366.26   12.70
   5  -6   0  387.26   15.70
   5  -6   0  345.97   14.50
  -5   6   0  366.06   13.10
  -5   6   0  465.65   86.39
  -5   6   0  365.46   15.30
  -5   6   0  323.27   19.90
   4  -6   0  164.28   18.80
   4  -6   0  201.38   11.00
   4  -6   0  218.98   56.89
   4  -6   0  195.68    7.20
   4  -6   0  170.08    9.70
  -4   6   0  161.08   10.00
  -4   6   0  176.78    7.60
  -4   6   0  196.18   58.69
  -4   6   0  159.38   17.50
   3  -6   0  417.46   24.00
   3  -6   0  472.85   70.49
   3  -6   0  442.36   17.10
   3  -6   0  469.25   17.30
   3  -6   0  470.75   15.00
  -3   6   0  399.06   24.80
  -3   6   0  443.26   18.00
  -3   6   0  422.46   17.20
  -3   6   0  457.55   15.30
  -3   6   0  448.26   74.59
   2  -6   0   85.89    4.80
   2  -6   0   63.59    7.90
   2  -6   0   81.19   12.50
   2  -6   0   78.19    7.90
   2  -6   0  110.89   49.90
  -2   6   0   72.29    8.10
  -2   6   0   80.69   12.20
  -2   6   0   41.00   49.80
  -2   6   0   89.09    9.00
  -2   6   0   81.19    4.50
   1  -6   0   63.39    3.40
   1  -6   0   51.89   11.50
   1  -6   0   51.19    5.30
   1  -6   0   52.29   41.00
   1  -6   0   65.29    6.50
  -1   6   0   56.29    3.70
  -1   6   0   16.90   45.30
  -1   6   0   53.39   11.40
  -1   6   0   52.19    8.90
  -1   6   0   53.59    6.80
   0  -6   0   94.09    6.10
   0  -6   0  101.09   41.60
   0  -6   0  111.49   12.30
   0  -6   0   94.59    4.10
   0  -6   0   75.79    6.70
   0   6   0   93.09    7.60
   0   6   0  102.89    7.90
   0   6   0  145.09   47.50
   0   6   0   92.29    4.20
   0   6   0   94.29   11.90
  -1  -6   0    0.40   36.60
  -1  -6   0    3.80    2.60
  -1  -6   0   -1.20    3.40
  -1  -6   0    4.80    9.60
   1   6   0   -3.00    9.80
   1   6   0   -8.50   38.20
   1   6   0    2.80    3.90
   1   6   0   -1.70    4.00
   1   6   0    3.20    1.30
  -2  -6   0   53.69   35.10
  -2  -6   0    5.80    2.20
  -2  -6   0    8.60    7.80
  -2  -6   0    2.50    3.00
   2   6   0    6.30    1.40
   2   6   0    2.40    3.90
   2   6   0    2.30   10.70
   2   6   0    5.20    3.60
   2   6   0  -26.80   36.90
  -3  -6   0  112.99    5.20
  -3  -6   0  163.48   36.90
   3   6   0  119.79    4.40
   3   6   0  101.49    6.70
   3   6   0   46.80   35.50
   3   6   0  112.19    6.20
   3   6   0  103.49   13.70
  -4  -6   0 1185.68   68.59
   4   6   0 1095.79   35.80
   4   6   0 1095.19   74.69
   4   6   0 1098.49   36.10
   4   6   0 1083.89   38.50
  -5  -6   0   77.99   22.20
  -5  -6   0   75.79    4.20
   5   6   0  100.09   29.10
   5   6   0   73.99    7.50
   5   6   0   76.19    4.40
   5   6   0   67.89    4.80
  -6  -6   0   37.90    3.70
  -6  -6   0   38.90   16.70
   6   6   0   24.60   21.50
   6   6   0   29.40    2.70
   6   6   0   41.90    6.00
   6   6   0   39.20    3.90
  -7  -6   0  106.39   15.10
   7   6   0  110.69    5.50
   7   6   0  104.89    5.50
   7   6   0  104.79    5.40
   7   6   0  105.89    8.60
   7   6   0  101.49   18.90
   8   6   0  661.13   23.60
   8   6   0  678.73   22.60
   8   6   0  683.43   22.60
   8   6   0  661.03   22.30
   9   6   0   57.79    6.80
   9   6   0   54.69    4.70
   9   6   0   57.99    4.90
  10   6   0  178.18    7.80
  10   6   0  181.38    7.70
  10   6   0  192.68    8.20
  11   6   0   35.80    3.60
  11   6   0   31.10    3.50
  11   6   0   37.60    3.20
  12   6   0  297.57   11.20
  12   6   0  297.17   11.80
  13   6   0  168.88    8.20
  13   6   0  162.68    7.30
  15  -7   0   25.60   39.70
  14  -7   0    5.00    3.10
  14  -7   0   38.60   14.90
  14  -7   0   13.40    5.80
  14  -7   0   13.90   37.90
  13  -7   0   46.70   40.60
  12  -7   0   50.69   15.10
  12  -7   0   13.80    3.20
  12  -7   0   25.50    6.60
  12  -7   0    4.10   70.09
  12  -7   0   11.60    7.80
 -12   7   0   22.40    7.70
 -12   7   0   30.70   46.20
 -12   7   0   12.10    5.40
 -12   7   0   14.50    4.00
  11  -7   0   16.80    7.70
  11  -7   0   34.00   14.70
  11  -7   0   18.20    5.90
  11  -7   0   -1.20   36.60
  11  -7   0   14.40    3.10
 -11   7   0   -9.40   46.10
 -11   7   0   21.20    4.60
 -11   7   0   31.70    9.30
  10  -7   0  155.38   10.90
  10  -7   0  163.38   13.20
  10  -7   0  188.98   23.80
  10  -7   0  160.68    7.80
  10  -7   0  137.29   49.99
 -10   7   0  157.78   11.00
 -10   7   0  153.08    9.10
 -10   7   0  158.98   17.80
   9  -7   0  360.36   25.90
   9  -7   0  352.86   12.90
   9  -7   0  330.87   15.40
   9  -7   0  341.07   16.80
   9  -7   0  340.27   65.19
  -9   7   0  359.46   20.60
  -9   7   0  354.36   15.70
  -9   7   0  293.17   71.89
  -9   7   0  323.97   13.70
   8  -7   0  330.47   23.90
   8  -7   0  316.07   11.80
   8  -7   0  319.77   15.50
   8  -7   0  305.37   62.69
   8  -7   0  311.37   14.30
  -8   7   0  315.27   12.60
  -8   7   0  304.87   19.70
  -8   7   0  309.57   14.50
  -8   7   0  238.18   65.89
   7  -7   0  151.48    6.70
   7  -7   0  157.58   10.80
   7  -7   0  149.88    9.40
   7  -7   0  148.79   47.90
   7  -7   0  162.28   18.80
  -7   7   0  155.48   53.39
  -7   7   0  151.58   15.50
  -7   7   0  142.99    9.70
  -7   7   0  149.69    7.60
   6  -7   0  445.26   23.60
   6  -7   0  423.96   17.30
   6  -7   0  450.05   17.90
   6  -7   0  448.66   15.30
  -6   7   0  443.26   22.60
  -6   7   0  446.66   15.70
  -6   7   0  445.86   74.79
   5  -7   0  207.88   64.79
   5  -7   0  122.89    8.40
   5  -7   0  136.99   10.30
   5  -7   0  136.29    5.80
  -5   7   0  113.39   12.80
  -5   7   0  127.19    8.90
  -5   7   0  132.09    6.40
   4  -7   0   10.90    5.10
   4  -7   0  -16.00   33.50
   4  -7   0    6.50    1.70
   4  -7   0    3.70   10.60
   4  -7   0    3.90    4.50
  -4   7   0    1.40   11.20
  -4   7   0    5.80    2.30
  -4   7   0    8.60    4.70
  -4   7   0  -20.10   39.90
   3  -7   0  194.88   10.80
   3  -7   0  170.78   18.70
   3  -7   0  189.38   10.40
   3  -7   0  175.78   55.89
   3  -7   0  213.98    7.70
  -3   7   0  211.38   11.60
  -3   7   0  214.68    8.10
  -3   7   0  201.18   10.90
  -3   7   0  177.38   18.40
  -3   7   0  212.58   61.89
   2  -7   0  145.69   53.59
   2  -7   0  125.59    8.90
   2  -7   0  141.59    5.60
   2  -7   0  139.59   14.80
   2  -7   0  124.09    8.70
  -2   7   0   80.99   54.89
  -2   7   0  122.89    8.90
  -2   7   0  129.69   14.30
  -2   7   0  129.99   10.40
  -2   7   0  136.89    6.00
   1  -7   0  771.22   27.50
   1  -7   0  824.02   88.79
   1  -7   0  798.22   27.20
   1  -7   0  804.72   33.40
  -1   7   0  777.42   34.10
  -1   7   0  802.62   28.00
  -1   7   0  833.52   26.20
  -1   7   0  840.12   94.89
  -1   7   0  795.92   28.10
   0  -7   0  373.66   63.49
   0  -7   0  234.38   11.10
   0  -7   0  239.28   20.20
   0  -7   0  236.48    9.90
   0   7   0  226.18   11.40
   0   7   0  313.97   64.29
   0   7   0  225.78   19.70
   0   7   0  232.38   11.30
   0   7   0  245.68    8.60
  -1  -7   0   21.50    3.00
  -1  -7   0   26.40   10.10
  -1  -7   0   50.99   38.70
  -1  -7   0   14.90    3.90
   1   7   0   18.60    1.80
   1   7   0   12.70    4.20
   1   7   0    4.70   39.70
   1   7   0   21.00   10.30
   1   7   0   17.90    4.50
  -2  -7   0  195.28   14.60
  -2  -7   0  201.78    7.70
  -2  -7   0  224.68   46.40
  -2  -7   0  182.28    8.20
   2   7   0  181.98    9.20
   2   7   0  206.58    6.90
   2   7   0  196.48    9.20
   2   7   0  124.99   43.60
   2   7   0  178.68   16.50
  -3  -7   0   99.09    4.90
  -3  -7   0   61.99   31.20
  -3  -7   0   97.29    4.80
  -3  -7   0   89.99    7.10
   3   7   0   97.19    6.60
   3   7   0  128.99   38.40
   3   7   0   98.89    4.00
   3   7   0  104.69    6.10
  -4  -7   0  213.98   37.60
  -4  -7   0  192.38    7.50
   4   7   0  194.78   13.90
   4   7   0  202.98    6.90
   4   7   0  203.28    8.30
   4   7   0  176.08   40.80
   4   7   0  190.18    8.70
  -5  -7   0  117.79   30.40
  -5  -7   0  118.29    5.50
   5   7   0  114.09    5.90
   5   7   0  104.29   33.50
   5   7   0  117.79    6.50
   5   7   0  120.99    4.50
   5   7   0  114.89   12.30
  -6  -7   0   22.60    4.30
  -6  -7   0   11.40   18.70
   6   7   0   40.10   27.50
   6   7   0   30.50    3.10
   6   7   0   37.20    3.80
  -7  -7   0    3.60   14.20
  -7  -7   0   10.40    2.60
   7   7   0   15.30    3.30
   7   7   0   10.20   21.30
   7   7   0   11.60    7.10
   7   7   0    9.90    2.60
   8   7   0    8.90    2.60
   8   7   0   13.60    3.20
   8   7   0   14.50    7.00
   8   7   0   11.00    2.80
   9   7   0  177.78    7.80
   9   7   0  180.88    8.10
   9   7   0  191.48   12.00
  10   7   0  157.18    7.80
  10   7   0  169.68    7.90
  10   7   0  170.38    7.40
  10   7   0  174.78   11.20
  11   7   0   35.00    6.40
  11   7   0   41.40    4.20
  11   7   0   29.90    5.80
  11   7   0   27.40    3.80
  12   7   0   45.30    4.40
  12   7   0   45.30    4.00
  12   7   0   52.39    4.40
  13   7   0   55.09    4.50
  13   7   0   60.29    5.70
  14  -8   0   26.60   38.00
  14  -8   0   15.40    6.00
 -14   8   0   25.60   13.00
  13  -8   0   31.00   15.20
 -13   8   0   26.60   10.10
  12  -8   0  244.58   28.80
  12  -8   0  177.98   17.40
  12  -8   0  195.78   57.59
  12  -8   0  196.08    9.00
  12  -8   0  205.48   12.70
 -12   8   0  208.38   16.40
 -12   8   0  167.88   10.40
 -12   8   0  175.98   11.90
  11  -8   0   44.80    7.10
  11  -8   0   55.89   16.20
  11  -8   0   27.80    3.50
  11  -8   0   32.70   42.40
  11  -8   0   30.40    8.00
 -11   8   0   53.59   11.10
 -11   8   0   26.60    4.30
 -11   8   0   34.10    6.70
  10  -8   0   50.89   15.70
  10  -8   0   32.70    7.40
  10  -8   0  -32.10   36.70
  10  -8   0   37.20    6.80
  10  -8   0   28.00    3.40
 -10   8   0   31.10    6.70
 -10   8   0   35.30   11.40
 -10   8   0   79.79   56.19
 -10   8   0   26.90    4.50
   9  -8   0  -28.60   35.60
   9  -8   0   -0.40    5.30
   9  -8   0    5.60   13.70
   9  -8   0    8.10    6.70
   9  -8   0    0.80    2.40
  -9   8   0   41.40   52.99
  -9   8   0    7.60   11.20
  -9   8   0    1.00    3.20
  -9   8   0   -2.40    5.80
   8  -8   0  264.97   24.60
   8  -8   0  263.97   13.50
   8  -8   0  199.78   60.09
   8  -8   0  252.37   14.70
   8  -8   0  274.07   10.30
  -8   8   0  261.67   20.40
  -8   8   0  249.48   13.70
  -8   8   0  266.87   11.30
   7  -8   0   36.00    5.80
   7  -8   0   39.90    4.10
   7  -8   0   54.49   13.40
   7  -8   0   11.20   38.30
   7  -8   0   24.20    6.00
  -7   8   0   29.60   51.29
  -7   8   0   39.90    6.60
  -7   8   0   40.50    4.00
  -7   8   0   32.00   11.50
   6  -8   0  236.18   20.60
   6  -8   0  295.47   63.89
   6  -8   0  197.38   10.80
   6  -8   0  211.28    8.30
   6  -8   0  219.88   12.00
  -6   8   0  209.88   18.50
  -6   8   0  214.28    9.00
  -6   8   0  311.27   73.69
   5  -8   0   -6.60    9.90
   5  -8   0    1.30    1.50
   5  -8   0    3.70    4.20
   5  -8   0    5.00   38.90
   5  -8   0    1.90    4.40
  -5   8   0    1.80    2.20
  -5   8   0    3.10    4.60
  -5   8   0  -31.80   39.60
  -5   8   0    4.10   10.00
   4  -8   0  232.78   19.10
   4  -8   0  275.87   60.39
   4  -8   0  225.98   11.70
   4  -8   0  238.08   11.30
   4  -8   0  244.18    8.90
  -4   8   0  247.38   12.30
  -4   8   0  161.88   57.29
  -4   8   0  247.98    9.40
  -4   8   0  248.48   19.90
  -4   8   0  237.58   11.70
   3  -8   0  416.76   69.59
   3  -8   0  329.37   14.00
   3  -8   0  348.17   12.00
   3  -8   0  340.87   14.20
  -3   8   0  348.67   12.30
  -3   8   0  454.65   77.69
  -3   8   0  339.27   14.80
  -3   8   0  351.06   15.90
  -3   8   0  326.27   20.80
   2  -8   0  286.67   59.19
   2  -8   0  271.57    9.30
   2  -8   0  261.27   11.50
   2  -8   0  256.47   11.90
   2  -8   0  272.47   20.20
  -2   8   0  245.18   12.50
  -2   8   0  251.17   12.30
  -2   8   0  251.47   63.59
  -2   8   0  244.58   20.00
  -2   8   0  275.87    9.70
   1  -8   0  179.98    9.30
   1  -8   0  214.18   54.29
   1  -8   0  187.48   19.70
   1  -8   0  198.78    7.10
   1  -8   0  191.58    9.10
  -1   8   0  275.07   60.49
  -1   8   0  191.28    7.40
  -1   8   0  182.48   19.00
  -1   8   0  196.68   10.50
  -1   8   0  185.28   10.60
   0  -8   0   62.49    6.30
   0  -8   0   58.49    5.50
   0  -8   0   70.39   40.20
   0  -8   0   72.69    3.50
   0  -8   0   76.79   11.90
   0   8   0   71.69   11.80
   0   8   0   53.19   44.00
   0   8   0   70.79    3.90
   0   8   0   75.39    6.90
   0   8   0   54.39    5.20
  -1  -8   0   -1.50    9.40
  -1  -8   0    0.20    3.30
  -1  -8   0    9.10    2.40
  -1  -8   0   28.50   33.60
   1   8   0    2.90    4.10
   1   8   0   22.50   39.80
   1   8   0   -2.60    9.40
   1   8   0    4.50    4.10
  -2  -8   0  709.93   69.69
  -2  -8   0  744.33   29.10
  -2  -8   0  747.43   25.50
  -2  -8   0  789.82   25.20
   2   8   0  610.74   77.19
   2   8   0  730.13   30.50
   2   8   0  742.33   26.40
   2   8   0  786.02   26.10
   2   8   0  800.22   24.80
  -3  -8   0  118.39    5.90
  -3  -8   0  120.09    8.70
  -3  -8   0  123.69    5.60
  -3  -8   0  113.29   36.00
   3   8   0  127.79    4.80
   3   8   0  122.99    7.60
   3   8   0  125.79    7.20
   3   8   0  119.29   14.10
   3   8   0  156.18   43.80
  -4  -8   0    1.90    1.90
  -4  -8   0  -10.30   21.00
   4   8   0   -1.10    1.10
   4   8   0   -9.00   26.30
   4   8   0    0.60    2.80
   4   8   0   -1.30    3.40
   4   8   0   -4.10    8.10
  -5  -8   0  234.98    8.90
  -5  -8   0  225.28   38.80
   5   8   0  233.48    8.00
   5   8   0  235.38    9.70
   5   8   0  224.68   10.20
   5   8   0  227.78   46.00
   5   8   0  217.98   16.30
  -6  -8   0  291.17   10.90
  -6  -8   0  239.98   37.00
   6   8   0  239.48   46.80
   6   8   0  278.67   17.20
   6   8   0  294.37    9.80
   6   8   0  280.27   11.90
   6   8   0  297.07   11.40
  -7  -8   0   51.69    5.00
  -7  -8   0   54.09   21.20
   7   8   0   53.69    3.10
   7   8   0   56.39    5.50
   7   8   0   58.19    6.10
   7   8   0   59.89    9.60
   7   8   0   38.90   27.90
  -8  -8   0   36.10   13.10
   8   8   0   30.30   19.40
   8   8   0   37.60    8.90
   8   8   0   33.70    3.60
   8   8   0   35.70    3.20
   8   8   0   38.30    4.40
   9   8   0  192.58    8.00
   9   8   0  182.68    8.60
   9   8   0  183.78   14.80
  10   8   0   18.50    3.90
  10   8   0   22.80    2.90
  10   8   0   21.40    8.20
  10   8   0   15.20    3.20
  11   8   0   56.29    8.30
  11   8   0   56.89    5.40
  11   8   0   43.60    5.50
  11   8   0   50.09    4.40
  12   8   0   -1.90    6.80
  12   8   0   -7.90    3.30
  12   8   0    3.80    2.20
  12   8   0   -1.50    2.80
  14  -9   0   -7.30   43.40
  14  -9   0   28.90    3.80
 -14   9   0   42.40   23.20
  13  -9   0    8.00    3.00
  13  -9   0   27.40   41.80
  13  -9   0   17.20    6.40
 -13   9   0   16.00    9.00
  12  -9   0   40.40   15.60
  12  -9   0   -6.20   36.10
  12  -9   0    2.60    2.90
  12  -9   0    4.60    5.90
 -12   9   0    7.00   10.20
 -12   9   0   -1.90    6.30
  11  -9   0   25.00   15.60
  11  -9   0    2.10    6.20
  11  -9   0  -19.40   39.50
  11  -9   0    5.00    2.90
  11  -9   0   17.80    7.70
 -11   9   0    9.60    3.80
 -11   9   0    4.80    6.50
 -11   9   0   15.00   11.50
 -11   9   0   32.80   11.80
  10  -9   0    1.50    2.60
  10  -9   0   -0.90    7.10
  10  -9   0    5.00    6.20
  10  -9   0   16.90   43.50
  10  -9   0   17.80   15.50
 -10   9   0    5.60   11.60
 -10   9   0   -3.00    6.20
 -10   9   0    1.10    3.30
 -10   9   0   62.69   59.69
   9  -9   0   -0.90    2.40
   9  -9   0   -7.30   10.20
   9  -9   0   -0.60   14.80
   9  -9   0   -0.50    7.10
  -9   9   0    7.00   53.09
  -9   9   0    2.20    3.70
  -9   9   0   -4.00    6.20
  -9   9   0   10.40   12.20
   8  -9   0  212.28   12.50
   8  -9   0  198.08   23.10
   8  -9   0  207.68   13.90
   8  -9   0  212.28    8.80
   8  -9   0  200.28   65.79
  -8   9   0  183.78   20.60
  -8   9   0  187.58  125.29
  -8   9   0  209.78   10.20
  -8   9   0  196.88   13.10
   7  -9   0   25.10    6.50
   7  -9   0   21.50    2.60
   7  -9   0   93.89   49.10
   7  -9   0   24.80    6.00
   7  -9   0   33.20   13.70
  -7   9   0   19.30    6.40
  -7   9   0   14.40   12.00
  -7   9   0   23.60   51.39
  -7   9   0   20.30    3.70
   6  -9   0   39.90    6.10
   6  -9   0   50.29   13.60
   6  -9   0   42.50   42.50
   6  -9   0   37.20    6.00
   6  -9   0   42.70    4.10
  -6   9   0   65.59   52.39
  -6   9   0   39.70    3.90
  -6   9   0   45.30   12.60
   5  -9   0   10.70   38.80
   5  -9   0    8.60   11.60
   5  -9   0   -0.30    4.60
   5  -9   0   -0.40    4.50
  -5   9   0   45.70   49.80
  -5   9   0   -5.70   10.90
  -5   9   0   -3.20    5.10
   4  -9   0   -2.90    4.10
   4  -9   0   -2.30    4.30
   4  -9   0  -31.20   36.00
   4  -9   0    1.50    1.80
   4  -9   0    5.90   11.20
  -4   9   0  -14.10   43.80
  -4   9   0   11.10    5.40
  -4   9   0    1.70    2.10
  -4   9   0   -6.60   10.80
  -4   9   0    1.30    4.70
   3  -9   0   54.59    3.60
   3  -9   0   74.29   13.30
   3  -9   0   57.39    5.90
   3  -9   0   52.19    5.20
   3  -9   0   68.19   43.80
  -3   9   0   38.90   44.20
  -3   9   0   49.40    6.20
  -3   9   0   52.79    4.20
  -3   9   0   48.80   11.00
  -3   9   0   46.40    5.90
   2  -9   0    0.60    1.50
   2  -9   0    1.50    3.90
   2  -9   0  -21.10   32.90
   2  -9   0  -12.40   10.50
   2  -9   0   -0.80    3.70
  -2   9   0   -6.00    4.60
  -2   9   0   43.00   46.30
  -2   9   0   -6.60   10.50
  -2   9   0    1.60    4.20
   1  -9   0   -0.70    3.30
   1  -9   0   15.40   37.50
   1  -9   0   -5.40   11.00
   1  -9   0   -0.30    3.80
   1  -9   0    0.10    1.40
  -1   9   0    5.60   37.30
  -1   9   0   -1.10    4.40
  -1   9   0    1.80    1.60
  -1   9   0   -3.20    4.20
  -1   9   0    6.90    9.90
   0  -9   0   31.00    4.50
   0  -9   0   33.90    2.80
   0  -9   0   63.09   39.30
   0  -9   0   44.60   11.30
   0   9   0   38.40    8.60
   0   9   0   36.20    5.00
   0   9   0   64.09   43.30
   0   9   0   27.10    3.10
   0   9   0   28.10   10.60
  -1  -9   0  487.05   67.49
  -1  -9   0  341.07   21.00
  -1  -9   0  373.76   14.10
  -1  -9   0  362.66   15.00
   1   9   0  382.86   12.70
   1   9   0  372.46   14.80
   1   9   0  378.86   15.20
   1   9   0  226.38   58.49
   1   9   0  362.16   21.30
  -2  -9   0  734.03   80.89
  -2  -9   0  580.34   25.20
  -2  -9   0  636.34   22.00
  -2  -9   0  567.64   21.50
   2   9   0  603.54   21.90
   2   9   0  561.54   27.30
   2   9   0  622.24   19.80
   2   9   0  632.84   84.09
   2   9   0  598.84   21.50
  -3  -9   0    7.70    2.20
  -3  -9   0    0.90    6.20
  -3  -9   0    9.10    3.00
  -3  -9   0   20.80   30.00
   3   9   0    7.20    3.70
   3   9   0   -1.70   34.00
   3   9   0    5.10    4.20
   3   9   0    5.20    1.50
   3   9   0    1.20    9.30
  -4  -9   0  312.77   11.50
  -4  -9   0  297.27   49.99
   4   9   0  310.77   20.50
   4   9   0  324.97   10.80
   4   9   0  308.27   13.30
   4   9   0  315.87   12.80
   4   9   0  217.98   52.29
  -5  -9   0   31.70   27.80
  -5  -9   0   14.30    2.60
   5   9   0   11.90    9.70
   5   9   0   17.50    1.80
   5   9   0   -4.60   33.00
   5   9   0   19.70    3.80
   5   9   0   19.20    4.60
  -6  -9   0  573.04   55.39
  -6  -9   0  607.24   20.90
   6   9   0  546.65   69.39
   6   9   0  623.94   20.00
   6   9   0  617.94   21.50
   6   9   0  617.34   22.10
   6   9   0  584.54   27.20
  -7  -9   0   36.20    3.50
  -7  -9   0   29.80   22.00
   7   9   0   42.10    4.40
   7   9   0   35.50   31.70
   7   9   0   45.30    2.90
   7   9   0   51.69    5.30
   7   9   0   56.29   10.20
  -8  -9   0   -5.70    2.60
  -8  -9   0   -9.60   13.90
   8   9   0    2.00    3.80
   8   9   0    6.90    9.00
   8   9   0   -3.70   22.80
   8   9   0   -3.60    2.30
   8   9   0   -2.90    1.30
   8   9   0   -1.60    3.00
   9   9   0   14.30    1.70
   9   9   0   25.00    8.90
   9   9   0   18.60    2.90
   9   9   0   13.80    3.40
  10   9   0  230.38   15.90
  10   9   0  219.88    7.90
  10   9   0  214.88    9.90
  10   9   0  224.68   10.40
  10   9   0  225.08    9.00
  11   9   0   21.70    2.00
  11   9   0   21.20    3.70
  11   9   0   29.20    2.90
  11   9   0   28.60    4.50
  11   9   0   34.20    8.60
  13 -10   0  124.69   57.89
  13 -10   0  146.49   11.80
  13 -10   0  128.29    7.70
 -13  10   0  157.28   17.30
  12 -10   0   43.50   45.10
  12 -10   0   10.30    3.20
  12 -10   0   19.30    6.40
 -12  10   0    8.00    7.00
 -12  10   0   41.40   12.30
 -12  10   0   45.40   21.50
  11 -10   0   33.40    7.10
  11 -10   0   50.49   16.40
  11 -10   0  105.69   51.99
  11 -10   0   28.70    3.70
 -11  10   0   20.80    7.50
 -11  10   0   27.40   11.70
 -11  10   0   47.00   12.50
  10 -10   0   54.09    8.50
  10 -10   0   65.59   50.99
  10 -10   0   57.99    5.40
  10 -10   0   68.89    8.10
  10 -10   0   79.59   17.50
 -10  10   0   75.69   13.90
 -10  10   0   53.29    8.40
 -10  10   0   28.70   38.00
 -10  10   0   40.40    4.80
   9 -10   0    1.80    2.70
   9 -10   0   -2.10    5.90
   9 -10   0  -16.30   47.90
   9 -10   0   -9.10    7.00
  -9  10   0    0.50    3.30
  -9  10   0    0.70    6.60
  -9  10   0    4.00   12.40
  -9  10   0   39.70   58.29
   8 -10   0   24.70    6.90
   8 -10   0   20.40    3.10
   8 -10   0   27.10    7.20
   8 -10   0   24.60   16.10
   8 -10   0   37.60   51.99
  -8  10   0   17.80    7.10
  -8  10   0   22.20   13.60
  -8  10   0   32.90   57.59
  -8  10   0   23.30    4.20
   7 -10   0   30.70    3.10
   7 -10   0  -18.60   46.50
   7 -10   0   31.50    6.80
   7 -10   0   39.00    7.30
   7 -10   0   28.90   15.60
  -7  10   0   26.70    7.20
  -7  10   0   26.90    3.90
  -7  10   0   24.50   58.49
  -7  10   0    2.00   13.20
   6 -10   0  266.37   13.90
   6 -10   0  256.87   13.40
   6 -10   0  385.96   78.89
   6 -10   0  279.77   26.40
   6 -10   0  254.67   10.10
  -6  10   0  223.28   73.79
  -6  10   0  258.97   21.90
  -6  10   0  259.37   11.00
   5 -10   0  392.16   17.30
   5 -10   0  422.86   27.80
   5 -10   0  413.66   17.60
   5 -10   0  452.75   77.99
   5 -10   0  433.66   14.80
  -5  10   0  426.96   15.40
  -5  10   0  389.36   85.59
  -5  10   0  422.66   18.90
  -5  10   0  406.36   25.30
   4 -10   0    8.60    4.90
   4 -10   0   10.60    2.10
   4 -10   0   10.70    5.10
   4 -10   0    5.80   13.50
   4 -10   0   -3.10   44.90
  -4  10   0   42.00   54.39
  -4  10   0    8.50    5.50
  -4  10   0   10.50    2.70
  -4  10   0    7.00    5.70
  -4  10   0   -1.00   12.40
   3 -10   0    5.30    4.40
   3 -10   0    9.80   13.20
   3 -10   0    7.70    4.60
   3 -10   0    7.60    1.90
   3 -10   0  -33.50   40.90
  -3  10   0    6.00    2.40
  -3  10   0  -15.80   41.90
  -3  10   0    5.30    5.00
  -3  10   0   13.30   11.70
  -3  10   0    2.90    5.00
   2 -10   0   28.00    5.30
   2 -10   0   18.30    4.20
   2 -10   0   28.00    2.40
   2 -10   0   22.80   13.80
   2 -10   0   64.79   46.40
  -2  10   0   28.90   46.20
  -2  10   0   27.70    2.80
  -2  10   0   19.20   11.90
  -2  10   0   33.60    6.00
  -2  10   0   33.70    5.70
   1 -10   0  233.48    8.40
   1 -10   0  219.08   22.00
   1 -10   0  215.78   10.90
   1 -10   0  265.57   62.59
   1 -10   0  218.78   10.20
  -1  10   0  236.08    8.80
  -1  10   0  242.88   12.40
  -1  10   0  210.38   20.80
  -1  10   0  227.58   12.10
  -1  10   0  142.59   60.29
   0 -10   0    3.60    1.50
   0 -10   0   -1.20    4.10
   0 -10   0    6.90   22.00
   0 -10   0    6.30    2.90
   0  10   0    6.70    5.00
   0  10   0   -1.00   11.20
   0  10   0    2.50    4.70
  -1 -10   0  119.89   46.90
  -1 -10   0  164.58   15.30
  -1 -10   0  129.29    7.00
  -1 -10   0  140.69    8.30
   1  10   0  142.69    9.70
   1  10   0  141.79   56.29
   1  10   0  143.99   15.10
   1  10   0  141.09    6.00
   1  10   0  123.89    9.80
  -2 -10   0  473.15   16.30
  -2 -10   0  434.46   70.59
  -2 -10   0  458.55   23.90
   2  10   0  473.55   15.70
   2  10   0  425.06   76.79
   2  10   0  460.75   18.40
   2  10   0  457.95   18.10
   2  10   0  440.26   25.50
  -3 -10   0   40.10   35.90
  -3 -10   0   22.50    2.90
  -3 -10   0   33.20    4.00
  -3 -10   0   41.80    8.30
   3  10   0   30.80    5.50
   3  10   0   14.70   11.40
   3  10   0   46.20   44.00
   3  10   0   28.10    2.40
   3  10   0   31.70    5.00
  -4 -10   0   53.69   34.00
  -4 -10   0    0.50    2.30
   4  10   0    2.20   10.90
   4  10   0   -3.50    4.20
   4  10   0   17.60   39.90
   4  10   0    0.00    1.60
  -5 -10   0  286.77   50.69
  -5 -10   0  273.07   10.70
   5  10   0  282.17    9.70
   5  10   0  247.38   20.30
   5  10   0  208.88   55.49
   5  10   0  294.67   12.40
   5  10   0  265.47   13.00
  -6 -10   0    5.20    2.60
  -6 -10   0  -11.60   23.60
   6  10   0    1.10    4.40
   6  10   0    3.30    3.80
   6  10   0   -2.50   31.70
   6  10   0    3.90    1.50
   6  10   0   -5.50   10.40
  -7 -10   0   19.20    3.00
  -7 -10   0   21.90   22.80
   7  10   0   25.60    2.10
   7  10   0   29.70   34.20
   7  10   0   26.00    4.20
   7  10   0   29.90    5.20
   7  10   0   27.10   10.60
  -8 -10   0    1.70    2.80
   8  10   0   10.10    9.80
   8  10   0   -3.60   48.60
   8  10   0    0.20    2.40
   8  10   0    0.30    3.40
   8  10   0    1.40    1.40
   9  10   0  197.68   10.30
   9  10   0  194.28    9.70
   9  10   0  198.88   16.70
   9  10   0  194.18    7.10
   9  10   0  184.58    8.20
  10  10   0  189.18   15.90
  10  10   0  173.48    6.60
  10  10   0  172.38    9.80
  10  10   0  179.88    9.30
  10  10   0  184.68    7.70
  11  10   0   74.59    7.40
  11  10   0  125.69   14.70
  11  10   0  101.29    5.30
  11  10   0   87.59    7.20
  11  10   0   83.59    4.10
  13 -11   0    2.00    3.10
  13 -11   0    7.80   42.70
  13 -11   0    6.30    6.40
 -13  11   0  -12.70   10.50
 -13  11   0   37.80   20.80
  12 -11   0  175.08   60.59
  12 -11   0  141.79   11.90
  12 -11   0  126.59    7.40
 -12  11   0  105.99   12.30
  11 -11   0   18.50    6.60
  11 -11   0   12.90    3.30
  11 -11   0   52.89   61.99
 -11  11   0    8.00    7.50
 -11  11   0   25.60   12.60
  10 -11   0   50.09    5.30
  10 -11   0   81.49   19.50
  10 -11   0   45.60   52.49
  10 -11   0   52.79    7.60
 -10  11   0   47.90   10.00
 -10  11   0   61.79   14.50
 -10  11   0   43.40   21.80
   9 -11   0   48.60    5.30
   9 -11   0   51.69    7.60
   9 -11   0   53.19    8.10
   9 -11   0   82.39   58.19
   9 -11   0   82.29   18.10
  -9  11   0   94.89   64.99
  -9  11   0   49.20   10.10
  -9  11   0   54.59    5.40
  -9  11   0   63.29   15.00
   8 -11   0   -3.70   15.00
   8 -11   0    2.40    6.70
   8 -11   0   13.50    6.30
   8 -11   0   -9.30   47.00
  -8  11   0   -4.80    6.70
  -8  11   0   15.50   15.60
  -8  11   0   58.29   63.69
   7 -11   0   27.30    6.70
   7 -11   0   34.50   16.90
   7 -11   0   21.50    6.80
   7 -11   0   28.00    3.10
   7 -11   0   15.40   48.10
  -7  11   0   40.00   19.50
  -7  11   0   23.80    4.10
  -7  11   0   24.80    7.40
  -7  11   0    4.10   57.79
   6 -11   0   83.69   17.90
   6 -11   0   32.80   54.79
   6 -11   0   51.49    7.70
   6 -11   0   68.69    5.20
  -6  11   0   79.69   15.80
  -6  11   0  119.69   72.89
  -6  11   0   75.59    6.50
   5 -11   0  155.48    6.90
   5 -11   0  133.99   10.30
   5 -11   0  168.98   20.30
   5 -11   0  178.18   65.19
   5 -11   0  147.59   11.20
  -5  11   0  113.99   70.29
  -5  11   0  154.38   12.30
  -5  11   0  127.59   17.20
  -5  11   0  151.88    7.90
   4 -11   0  132.79   10.40
   4 -11   0  174.68   19.90
   4 -11   0  153.98   63.99
   4 -11   0  159.58    6.90
   4 -11   0  168.48   10.90
  -4  11   0  144.59   64.89
  -4  11   0  154.68   17.90
  -4  11   0  174.28   13.30
  -4  11   0  163.38   12.60
  -4  11   0  158.88    7.90
   3 -11   0   45.30   16.50
   3 -11   0   88.09   53.99
   3 -11   0   42.30    3.90
   3 -11   0   42.90    5.60
   3 -11   0   37.70    6.30
  -3  11   0   35.60    3.50
  -3  11   0   43.80    7.50
  -3  11   0  116.19   64.19
  -3  11   0   39.40   14.20
  -3  11   0   30.90    6.90
   2 -11   0    3.30    2.00
   2 -11   0    2.90    4.80
   2 -11   0    0.10   14.70
   2 -11   0  -11.40   40.30
   2 -11   0    6.50    4.40
  -2  11   0   13.20    6.10
  -2  11   0   -6.00   12.80
  -2  11   0    5.70    2.60
  -2  11   0  -56.69   45.80
  -2  11   0    6.30    5.80
   1 -11   0   17.20   14.60
   1 -11   0    4.60    4.80
   1 -11   0   -3.30   41.40
   1 -11   0    4.90    1.80
   1 -11   0    3.80    3.90
  -1  11   0    4.90    6.00
  -1  11   0   -9.40   12.80
  -1  11   0    3.60    2.30
  -1  11   0   -5.00   50.99
  -1  11   0    5.70    5.60
   0 -11   0   -1.50   14.00
   0 -11   0    7.10    3.50
   0 -11   0    2.50    4.60
   0 -11   0  -17.10   38.40
   0 -11   0    4.90    1.80
   0  11   0    6.70   13.00
   0  11   0  -11.00   46.90
   0  11   0   11.00    5.70
   0  11   0    4.20    2.20
   0  11   0    8.20    5.60
  -1 -11   0   -8.80   39.10
  -1 -11   0   32.60    5.10
  -1 -11   0   26.30    3.50
  -1 -11   0   40.90   16.10
   1  11   0   26.70    2.70
   1  11   0   18.40   47.60
   1  11   0   33.50    6.30
   1  11   0   26.20   13.50
   1  11   0   32.20    5.90
  -2 -11   0   40.60    5.30
  -2 -11   0   32.60    3.50
  -2 -11   0   15.20   39.60
  -2 -11   0   53.59   13.80
   2  11   0   20.60    5.40
   2  11   0   28.00    2.70
   2  11   0   35.80    6.40
   2  11   0   26.70   13.40
   2  11   0  -25.70   42.20
  -3 -11   0   41.50    3.60
  -3 -11   0   59.59    5.10
  -3 -11   0   32.80   38.40
  -3 -11   0   65.99   10.40
   3  11   0   53.99    6.80
   3  11   0   59.79   48.40
   3  11   0   45.60    6.10
   3  11   0   42.00   13.30
   3  11   0   38.20    4.70
  -4 -11   0   92.49   40.40
  -4 -11   0  122.79    6.50
   4  11   0   28.30   43.20
   4  11   0  123.89    9.80
   4  11   0  121.09    5.50
   4  11   0  112.69    9.80
   4  11   0  130.59   15.40
  -5 -11   0   32.30    3.30
  -5 -11   0   22.70   31.40
   5  11   0   29.90    5.20
   5  11   0   30.80    2.50
   5  11   0   52.79   45.10
   5  11   0   35.80    6.00
   5  11   0   37.90   12.00
  -6 -11   0   38.50   33.10
  -6 -11   0   16.10    2.90
   6  11   0    9.40    4.50
   6  11   0   11.90    1.90
   6  11   0   10.30    5.20
   6  11   0   10.80   10.70
  -7 -11   0    4.70   22.10
  -7 -11   0   21.90    3.20
   7  11   0   20.50    2.10
   7  11   0   26.70    5.30
   7  11   0   28.80    4.90
   7  11   0   16.90   35.90
   7  11   0   38.90   11.40
  -8 -11   0    8.50    2.90
  -8 -11   0    2.60   18.70
   8  11   0    8.50    1.70
   8  11   0    6.80    4.00
   8  11   0    7.30    2.60
   8  11   0   22.10   10.30
   8  11   0    9.70   31.30
  -9 -11   0   74.99   16.60
   9  11   0   67.19   24.50
   9  11   0   82.19    5.20
   9  11   0   95.29   12.30
   9  11   0   81.39    6.20
   9  11   0   68.69    8.00
   9  11   0   69.69    3.80
  10  11   0  154.08   10.00
  10  11   0  164.18    6.80
  10  11   0  165.18    9.50
  10  11   0  172.08    7.40
  12 -12   0  256.37   14.50
  12 -12   0  359.86   82.69
  12 -12   0  308.17   16.90
 -12  12   0  235.78   16.90
 -12  12   0  329.87   23.60
  11 -12   0   24.60    3.70
  11 -12   0   43.70   53.19
 -11  12   0   53.09   13.70
 -11  12   0   19.70    8.40
  10 -12   0    2.00    2.70
  10 -12   0    1.10    6.20
  10 -12   0    7.70   49.10
 -10  12   0   36.00   17.20
 -10  12   0    1.00    7.40
 -10  12   0   33.50   13.70
   9 -12   0   86.99   59.29
   9 -12   0   53.39    5.40
   9 -12   0   54.09    7.70
  -9  12   0   52.39   24.10
  -9  12   0   52.19    9.20
  -9  12   0   59.79   15.10
   8 -12   0    3.00    2.70
   8 -12   0    0.10    6.00
   8 -12   0   58.19   55.39
   8 -12   0   19.00   17.20
   8 -12   0   -9.60    6.60
  -8  12   0   28.10   14.30
  -8  12   0   -1.00    7.10
  -8  12   0    0.80    3.80
  -8  12   0  -32.90   53.19
   7 -12   0   91.39   61.09
   7 -12   0   61.29   18.50
   7 -12   0   44.50    4.90
   7 -12   0   43.00    7.80
   7 -12   0   45.20    7.20
  -7  12   0   39.40    4.80
  -7  12   0   62.49   68.09
  -7  12   0   46.00    8.60
  -7  12   0   44.40   16.10
   6 -12   0   55.29    7.40
   6 -12   0   55.39    5.00
   6 -12   0   67.29   59.19
   6 -12   0   63.59   19.50
   6 -12   0   55.59   10.60
  -6  12   0   78.09   68.29
  -6  12   0   57.89    6.50
  -6  12   0   36.00   15.00
  -6  12   0   51.69    9.80
   5 -12   0   62.89   18.70
   5 -12   0   52.09   50.99
   5 -12   0   61.19    7.60
   5 -12   0   53.59    5.10
   5 -12   0   45.30    6.70
  -5  12   0   51.09   15.60
  -5  12   0  -32.00   59.79
  -5  12   0   57.69    6.20
   4 -12   0   56.39    6.70
   4 -12   0   51.29    7.10
   4 -12   0   56.79    4.60
   4 -12   0   61.09   19.20
   4 -12   0   46.00   50.49
  -4  12   0   58.49    9.30
  -4  12   0   60.69    8.70
  -4  12   0   52.49    5.80
  -4  12   0   63.89   16.70
  -4  12   0   79.39   64.79
   3 -12   0   10.30    2.40
   3 -12   0   11.50    5.70
   3 -12   0    3.90   17.30
   3 -12   0    1.60    5.00
   3 -12   0   64.19   53.19
  -3  12   0  -14.80   57.19
  -3  12   0    7.70    6.60
  -3  12   0    3.40   25.80
  -3  12   0    8.00    7.20
  -3  12   0   14.40    3.20
   2 -12   0    2.80    4.60
   2 -12   0   24.40   49.00
   2 -12   0    5.90   18.10
   2 -12   0    5.20    2.10
   2 -12   0    4.30    5.70
  -2  12   0    3.50    6.50
  -2  12   0    2.90    2.70
  -2  12   0   15.80   14.80
  -2  12   0  -75.99   48.20
  -2  12   0    4.10    6.50
   1 -12   0    2.70   17.60
   1 -12   0  -26.50   43.20
   1 -12   0    2.50    3.80
   1 -12   0    0.50    5.30
   1 -12   0    4.10    2.10
  -1  12   0    9.10    6.40
  -1  12   0   14.70   14.60
  -1  12   0    7.00    2.60
  -1  12   0  -20.20   51.19
  -1  12   0    4.00    6.30
   0 -12   0   67.19    6.70
   0 -12   0   50.49   47.80
   0 -12   0   52.19    4.80
   0 -12   0  107.79   19.50
   0  12   0   54.39    7.70
   0  12   0   85.19   62.49
   0  12   0   62.79    7.90
   0  12   0   55.79    4.90
   0  12   0   52.09   14.90
  -1 -12   0  447.66   78.99
  -1 -12   0  556.54   30.40
  -1 -12   0  529.05   19.10
  -1 -12   0  542.35   20.30
   1  12   0  537.65   18.50
   1  12   0  533.55   22.20
   1  12   0  509.65   97.69
   1  12   0  532.55   30.70
   1  12   0  544.05   21.80
  -2 -12   0  302.97   66.19
  -2 -12   0  356.26   15.10
  -2 -12   0  352.76   13.70
  -2 -12   0  388.76   24.70
   2  12   0  362.36   17.30
   2  12   0  365.66   25.90
   2  12   0  360.56   16.90
   2  12   0  371.56   13.00
   2  12   0  325.77   81.29
  -3 -12   0    5.90   35.80
  -3 -12   0   37.70   10.50
  -3 -12   0   16.90    3.10
   3  12   0   11.70    5.60
   3  12   0   11.30   13.30
   3  12   0   93.79   57.99
   3  12   0   24.40    6.40
   3  12   0   18.70    2.50
  -4 -12   0   -8.50   31.70
  -4 -12   0    4.80    2.70
   4  12   0   -2.50   12.20
   4  12   0    3.70    1.90
   4  12   0   10.80    5.30
   4  12   0  -40.70   37.80
   4  12   0    5.00    5.50
  -5 -12   0  185.98    8.60
  -5 -12   0  306.37   56.79
   5  12   0  199.28   12.00
   5  12   0  189.48    7.60
   5  12   0  194.38   61.79
   5  12   0  197.08   11.80
   5  12   0  205.28   20.90
  -6 -12   0   18.00    3.10
  -6 -12   0   14.00   25.60
   6  12   0   26.20    5.30
   6  12   0   25.90   12.00
   6  12   0   -2.40   39.70
   6  12   0   25.50    6.00
   6  12   0   14.80    2.20
  -7 -12   0   -3.80   21.80
  -7 -12   0    0.80    2.70
   7  12   0    2.30    4.50
   7  12   0   -2.80    1.60
   7  12   0   16.10   11.20
   7  12   0  -54.99   42.50
  -8 -12   0   -2.00    2.60
   8  12   0    9.20   10.70
   8  12   0    2.10    4.30
   8  12   0    8.00    5.00
  -9 -12   0   64.19    6.40
   9  12   0   90.49   12.80
   9  12   0   70.69    8.60
   9  12   0   73.19    4.00
   9  12   0   85.79    5.10
   9  12   0   60.79    6.10
  11 -13   0   59.19   55.99
  11 -13   0   47.50    7.50
 -11  13   0   86.69   15.50
 -11  13   0   25.40    7.80
  10 -13   0   73.89   59.19
  10 -13   0   83.69    6.30
  10 -13   0   95.09   10.60
 -10  13   0  108.89   16.40
   9 -13   0   23.60   47.30
   9 -13   0    9.70    6.40
  -9  13   0   10.90   13.80
  -9  13   0   29.50   12.90
   8 -13   0   61.89    8.30
   8 -13   0   74.79   56.99
   8 -13   0   48.10    5.30
  -8  13   0  -45.00   50.39
  -8  13   0   70.89   16.30
   7 -13   0  136.99   32.50
   7 -13   0   60.59    8.00
   7 -13   0  181.58   71.09
   7 -13   0   77.69    5.70
   7 -13   0   90.99   10.20
  -7  13   0   82.39    7.60
  -7  13   0   96.49   72.69
  -7  13   0   77.99   10.30
  -7  13   0  111.09   18.00
   6 -13   0    8.30   17.70
   6 -13   0    5.70    6.20
   6 -13   0    4.50    6.20
   6 -13   0    1.10    2.50
   6 -13   0  -34.20   49.20
  -6  13   0   19.10   15.50
  -6  13   0    6.20    7.30
  -6  13   0    8.50    3.60
  -6  13   0  -74.89   48.00
   5 -13   0   24.90    6.50
   5 -13   0   20.00    2.80
   5 -13   0   14.60   49.60
   5 -13   0   27.70    6.10
   5 -13   0   42.60   20.00
  -5  13   0   64.59   69.99
  -5  13   0   20.40   15.00
  -5  13   0   29.70    4.20
   4 -13   0   46.30    7.20
   4 -13   0   44.80    4.60
   4 -13   0   90.19   60.59
   4 -13   0   48.10    9.50
  -4  13   0   60.49    8.70
  -4  13   0   19.80   65.79
  -4  13   0   57.29   16.60
  -4  13   0   44.00    4.30
   3 -13   0  139.89   64.69
   3 -13   0   67.69    8.90
   3 -13   0   66.69    4.90
   3 -13   0   90.69   21.70
   3 -13   0   66.69    6.60
  -3  13   0   66.79    6.10
  -3  13   0   75.29    9.30
  -3  13   0  -17.90   58.09
  -3  13   0   55.49    8.60
  -3  13   0   71.39   16.20
   2 -13   0   -0.40    4.40
   2 -13   0   -3.00   19.60
   2 -13   0    1.10    5.60
   2 -13   0   42.60   51.89
   2 -13   0    4.50    2.10
  -2  13   0    2.30    2.80
  -2  13   0   97.99   72.19
  -2  13   0  -18.10   14.10
  -2  13   0    8.90    6.90
   1 -13   0  141.59   10.30
   1 -13   0  167.38   61.29
   1 -13   0  188.68   24.30
   1 -13   0  131.19    8.80
   1 -13   0  134.69    6.20
  -1  13   0  128.49    7.10
  -1  13   0  116.49   11.40
  -1  13   0  141.49   72.29
  -1  13   0  142.49   12.90
  -1  13   0  138.09   18.80
   0 -13   0   89.99   20.70
   0 -13   0   30.20   47.30
   0 -13   0   88.99    9.60
   0 -13   0   86.99    7.20
   0  13   0   76.09   59.69
   0  13   0   97.99   11.80
   0  13   0   77.89    5.60
   0  13   0   79.09   12.10
   0  13   0   85.69   16.90
  -1 -13   0   22.80   18.40
  -1 -13   0   30.50   44.70
  -1 -13   0   15.20    5.30
  -1 -13   0    9.00    3.50
   1  13   0   28.10    9.30
   1  13   0   13.80    2.70
   1  13   0   15.70    6.80
   1  13   0   26.40   55.79
   1  13   0   11.70   14.60
  -2 -13   0  166.08   37.20
  -2 -13   0  193.98   58.09
  -2 -13   0  236.78   12.00
  -2 -13   0  226.08   10.00
   2  13   0  250.57   14.20
   2  13   0  232.88    9.30
   2  13   0  190.08   70.29
   2  13   0  235.78   24.30
  -3 -13   0  147.59    7.50
  -3 -13   0  124.09   54.39
   3  13   0  152.38   62.99
   3  13   0  148.49   12.30
   3  13   0  147.39    6.80
   3  13   0  148.49   12.00
   3  13   0  144.99   19.40
  -4 -13   0   68.59    5.60
  -4 -13   0  108.79   44.70
   4  13   0   71.69    8.10
   4  13   0   61.39    4.50
   4  13   0   26.20   47.30
   4  13   0   63.29    7.00
   4  13   0   67.49   22.10
  -5 -13   0   68.19   37.50
   5  13   0   32.90   44.90
  -6 -13   0  222.18    9.90
   6  13   0  284.77   36.40
   6  13   0  227.78   12.70
   6  13   0  219.48    8.60
  -7 -13   0    1.60    2.80
   7  13   0   -2.10    1.80
   7  13   0   10.60   14.60
   7  13   0    1.20    4.90
  -8 -13   0    0.90    2.80
   8  13   0   22.60   12.70
   8  13   0   -1.70    4.80
   8  13   0    6.40    5.60
  10 -14   0   44.10   53.99
  10 -14   0   78.29    7.60
  10 -14   0   94.39   10.80
   9 -14   0  137.49   68.89
   9 -14   0   87.29   11.20
  -9  14   0   95.19   17.20
   8 -14   0   13.70    6.80
   8 -14   0   15.10    3.10
  -8  14   0   45.50   15.70
  -8  14   0   40.80   20.20
   7 -14   0   93.09   10.20
   7 -14   0   66.69    5.70
   7 -14   0  103.39   62.89
  -7  14   0  145.59   80.19
  -7  14   0   91.49   17.30
   6 -14   0  133.69   11.70
   6 -14   0  117.99    6.70
   6 -14   0  125.69   67.09
  -6  14   0  131.09   83.59
  -6  14   0  138.99   19.10
   5 -14   0   29.20    7.10
   5 -14   0   -1.00   49.50
   5 -14   0   22.00    3.00
   5 -14   0    7.60    5.80
   5 -14   0   30.40   21.00
  -5  14   0   26.80   15.80
  -5  14   0   -1.60   62.09
  -5  14   0   16.50    4.00
   4 -14   0  242.28   27.60
   4 -14   0  180.48   12.30
   4 -14   0  168.18    7.70
   4 -14   0  154.18   70.19
   4 -14   0  177.18   11.60
  -4  14   0  126.69   76.79
  -4  14   0  191.98   25.70
  -4  14   0  149.49   15.00
  -4  14   0  169.68    9.10
   3 -14   0   42.80    5.90
   3 -14   0   95.19   22.20
   3 -14   0   49.00   55.89
   3 -14   0   46.60    4.50
   3 -14   0   49.40    7.30
  -3  14   0   43.00    4.70
  -3  14   0   38.20    8.40
  -3  14   0   49.10   16.70
  -3  14   0  156.68   78.39
   2 -14   0    5.00    4.50
   2 -14   0  -23.60   39.20
   2 -14   0   14.00   22.30
   2 -14   0    8.70    2.30
   2 -14   0   13.70   11.50
  -2  14   0   11.20    7.70
  -2  14   0  -10.50   60.99
  -2  14   0   21.30   15.30
  -2  14   0   -1.30    7.00
  -2  14   0    6.90    3.10
   1 -14   0   38.70    6.60
   1 -14   0   37.20   50.69
   1 -14   0   61.79   22.50
   1 -14   0   35.60    4.70
  -1  14   0   42.80    8.30
  -1  14   0   30.10   15.50
  -1  14   0   34.10    7.80
  -1  14   0    6.80   59.19
  -1  14   0   30.90    3.70
   0 -14   0   30.00    6.00
   0 -14   0   17.80    4.00
   0 -14   0   73.69   52.09
   0  14   0   38.90    8.10
   0  14   0   25.10    7.50
   0  14   0   21.50    3.30
   0  14   0   28.80   15.60
   0  14   0   28.70   60.39
  -1 -14   0  213.58   25.20
  -1 -14   0  189.48   11.80
  -1 -14   0  182.38    9.20
   1  14   0  216.28   24.70
   1  14   0  182.88    8.40
   1  14   0  182.48   13.60
   1  14   0  127.39   78.59
   1  14   0  191.98   14.00
  -2 -14   0  201.38   61.89
  -2 -14   0  152.88    8.10
  -2 -14   0  153.58   10.30
  -2 -14   0  171.88   21.00
   2  14   0  184.38   23.20
   2  14   0  155.88    7.40
   2  14   0  239.48   79.09
   2  14   0  159.38   12.90
   2  14   0  150.98   12.80
  -3 -14   0   30.90   39.00
   3  14   0   14.80   52.29
  -4 -14   0    4.00    2.80
   4  14   0    3.20    2.20
   4  14   0    3.00    5.80
   4  14   0   19.60   13.40
  -5 -14   0  137.09    7.50
   5  14   0  176.18   21.70
   5  14   0  119.29    6.20
   5  14   0  137.59   11.10
  -6 -14   0    7.60    3.00
   6  14   0    5.20    5.60
   6  14   0   34.90   12.90
   9 -15   0  157.18   68.99
   9 -15   0   51.99    5.70
  -9  15   0   29.40   13.30
   8 -15   0  121.29   56.59
   8 -15   0   29.70    7.40
   8 -15   0   20.40    3.50
  -8  15   0   51.99   15.70
  -8  15   0   44.00   22.80
   7 -15   0  154.28   64.19
  -7  15   0   50.39   67.89
  -7  15   0   47.40   16.40
   6 -15   0  113.19   61.09
  -6  15   0   30.30   15.80
  -6  15   0   85.69   76.59
   5 -15   0  156.18    7.70
   5 -15   0  261.97   74.59
   5 -15   0  166.68   11.90
  -5  15   0  188.48   24.10
  -5  15   0   93.29   82.79
   4 -15   0   46.10    4.70
   4 -15   0   60.79    7.70
   4 -15   0  151.68   66.09
  -4  15   0   48.00    6.00
  -4  15   0   -0.60   65.69
  -4  15   0   47.70    8.80
   3 -15   0  219.28   70.59
   3 -15   0  142.39    6.90
   3 -15   0  201.38   28.40
   3 -15   0  155.38   11.60
  -3  15   0  125.19    8.20
  -3  15   0  149.59   14.90
  -3  15   0  134.39   78.39
  -3  15   0  140.59   19.80
   2 -15   0    8.10    2.40
   2 -15   0    1.20   22.80
   2 -15   0    8.70    4.60
   2 -15   0   15.90    6.30
   2 -15   0   19.30   52.59
  -2  15   0    8.80    7.80
  -2  15   0    5.30    3.40
  -2  15   0   19.30   15.60
  -2  15   0   61.79   70.49
   1 -15   0  274.07   86.59
   1 -15   0  299.97   32.90
   1 -15   0  253.37   12.20
  -1  15   0  248.88   96.89
  -1  15   0  278.37   16.80
  -1  15   0  313.37   26.10
  -1  15   0  261.47   11.40
   0 -15   0  -15.70   40.70
   0 -15   0   -4.80    3.50
   0 -15   0   -2.90   21.70
   0 -15   0    6.10    5.50
   0  15   0    0.60    3.00
   0  15   0   22.60   14.90
   0  15   0   -0.10    7.00
   0  15   0    4.00   56.09
  -1 -15   0   14.70    5.70
  -1 -15   0   35.80   42.30
  -1 -15   0    6.40    3.50
  -1 -15   0    9.60   19.60
   1  15   0   27.50   14.60
   1  15   0    0.50   53.79
   1  15   0    6.10    6.80
   1  15   0    8.40    3.00
   4  15   0   42.30   14.20
   4  15   0   25.30    3.10
   4  15   0   22.80    6.60
   5  15   0   35.10   13.40
   5  15   0   18.80    6.60
   7 -16   0   73.19   51.79
  -7  16   0   74.99   17.20
  -7  16   0   88.49   32.40
   6 -16   0   68.79   55.79
   6 -16   0   14.90    6.90
  -6  16   0   -0.40   61.19
   5 -16   0   18.70    6.60
   5 -16   0    5.60    2.60
   5 -16   0  -22.40   44.60
  -5  16   0   36.40   15.90
  -5  16   0  -18.40   65.39
   4 -16   0   14.20    6.50
   4 -16   0  118.29   71.59
  -4  16   0   85.19   88.39
  -4  16   0   31.80   15.60
   3 -16   0  251.97   76.99
   3 -16   0  206.28   12.90
   3 -16   0  174.38    8.20
  -3  16   0  153.38   15.80
  -3  16   0  247.98   26.90
  -3  16   0  169.18   84.59
   2 -16   0  131.69   10.70
   2 -16   0  204.58   70.19
   2 -16   0  181.38   29.00
  -2  16   0   91.09   72.19
  -2  16   0   99.99   10.40
   1 -16   0   20.10   49.90
   1 -16   0   20.60   22.60
   1 -16   0   17.90    5.90
  -1  16   0    7.40    3.50
  -1  16   0    2.70    7.50
  -1  16   0   81.49   70.29
  -1  16   0   38.80   16.00
   0 -16   0   77.79   10.00
   0 -16   0   99.09   25.20
   0  16   0   67.29    9.00
   0  16   0   85.89   17.20
   0  16   0   75.49    6.50
   3  16   0   49.20    8.20
   3  16   0   76.79   15.60
  -2  17  -1  -15.00    7.80
   1  16  -1   25.90   15.00
   1  16  -1   -2.20    3.00
   1  16  -1    7.20    7.30
  -1 -16   1    4.40    5.70
   0  16  -1   42.40    4.40
   0  16  -1   47.70    8.70
   0  16  -1   68.59   16.90
   0 -16   1   13.20   44.50
  -1  16  -1  116.09   18.40
  -1  16  -1   87.99   10.20
  -1  16  -1   75.89   69.49
  -1  16  -1   98.49    7.50
   1 -16   1  123.89   11.10
   1 -16   1   63.79   52.69
   1 -16   1  163.18   26.00
  -2  16  -1  215.58   89.29
  -2  16  -1  256.77   25.50
  -2  16  -1  188.28   10.20
  -2  16  -1  213.08   16.20
   2 -16   1  213.28   12.90
   2 -16   1  177.08   70.19
   2 -16   1  195.28    8.60
   2 -16   1  293.87   36.90
  -3  16  -1   25.20   16.30
  -3  16  -1  -29.10   66.39
  -3  16  -1    0.10    7.90
   3 -16   1   64.89   56.09
   3 -16   1    1.00    2.40
   3 -16   1    8.80    6.10
  -4  16  -1  141.59   85.79
  -4  16  -1   18.70    8.60
  -4  16  -1   50.99   17.00
   4 -16   1   23.70   53.29
   4 -16   1   35.30    7.30
  -5  16  -1   67.79   79.69
  -5  16  -1   51.59   17.00
   5 -16   1   65.19   60.59
   5 -16   1   24.50    7.00
  -6  16  -1   55.89   79.69
   6 -16   1   88.39   56.39
  -7  16  -1   44.20   15.30
  -7  16  -1   53.19   17.00
   7 -16   1   81.49   63.89
   5  15  -1   34.50   13.80
   5  15  -1   11.00    6.20
   5  15  -1   -2.60    6.70
   4  15  -1   -0.20    6.10
   4  15  -1    7.80    6.90
   4  15  -1   25.20   13.60
   2  15  -1   16.80    9.60
   2  15  -1   17.40   14.70
   2  15  -1   10.00    7.10
   2  15  -1    1.80    2.70
  -2 -15   1   11.00   49.10
  -2 -15   1    5.30    5.40
  -2 -15   1   -2.90    4.30
   1  15  -1    4.50    2.90
   1  15  -1   18.10   15.00
   1  15  -1   10.00    7.30
   1  15  -1  -11.70   55.19
  -1 -15   1    4.00    5.30
  -1 -15   1   18.10   19.60
  -1 -15   1   48.40   47.80
   0  15  -1   10.80    7.30
   0  15  -1   -4.80   55.69
   0  15  -1   20.50   15.30
   0  15  -1    5.50    3.00
   0 -15   1    7.60    5.60
   0 -15   1   23.60   46.70
   0 -15   1   12.40   21.70
   0 -15   1    0.30    3.60
  -1  15  -1   70.19   17.30
  -1  15  -1   53.19    8.60
   1 -15   1   49.10    4.40
   1 -15   1   66.89    9.20
   1 -15   1   33.40    5.30
   1 -15   1   78.59   36.50
  -2  15  -1   12.20   14.90
  -2  15  -1    8.40    7.30
  -2  15  -1    8.10   62.39
  -2  15  -1    2.10    3.20
   2 -15   1   13.10    6.00
   2 -15   1  -20.40   43.60
   2 -15   1   22.80   23.00
  -3  15  -1   -1.50    3.40
  -3  15  -1   13.10   15.50
  -3  15  -1    6.40    7.90
  -3  15  -1   -6.70   56.49
   3 -15   1    4.00    5.80
   3 -15   1    0.40    2.30
   3 -15   1  -21.80   39.70
   3 -15   1   32.40   23.30
  -4  15  -1   75.59    9.70
  -4  15  -1   38.80   72.19
  -4  15  -1   63.49    7.00
  -4  15  -1  115.69   19.00
   4 -15   1   85.79   60.09
   4 -15   1   77.59   10.60
   4 -15   1   63.39    5.20
  -5  15  -1   40.40   16.40
  -5  15  -1   87.39   77.19
   5 -15   1   12.70   49.70
   5 -15   1   21.80    3.00
   5 -15   1   24.00    6.60
  -6  15  -1   99.09   17.70
  -6  15  -1  214.98   99.39
   6 -15   1  101.79   10.50
   6 -15   1   73.49    5.80
   6 -15   1  114.79   61.69
  -7  15  -1   42.80   16.20
  -7  15  -1   58.79   61.79
   7 -15   1   29.20   52.09
   7 -15   1   18.40    6.90
  -8  15  -1   33.80   15.20
  -8  15  -1   30.50   12.20
   8 -15   1  -15.80   48.30
   8 -15   1    8.10    7.60
  -9  15  -1   26.00    9.50
  -9  15  -1   39.60   15.20
   9 -15   1   75.39   59.99
   7  14  -1   25.90   12.70
   7  14  -1    6.30    5.50
   6  14  -1  167.48    7.20
   6  14  -1  190.18   21.80
   6  14  -1  174.48   12.30
   5  14  -1   53.59    7.10
   5  14  -1   93.19   15.40
   5  14  -1   54.99    4.40
  -5 -14   1   64.99    5.80
   4  14  -1    0.80    5.80
   4  14  -1    3.70   13.10
   4  14  -1    9.50    8.30
   4  14  -1    3.80    2.30
  -4 -14   1    1.20    2.80
   3  14  -1   71.89   60.49
  -3 -14   1   86.89   47.00
   2  14  -1   78.19    5.60
   2  14  -1  125.09   70.49
   2  14  -1   97.19    8.90
   2  14  -1   96.49   17.10
  -2 -14   1   87.89    6.50
  -2 -14   1   92.39    9.30
  -2 -14   1  132.49   54.99
   1  14  -1  215.48   25.00
   1  14  -1  198.08    8.70
   1  14  -1  192.88   14.30
   1  14  -1  205.48   97.69
  -1 -14   1  186.08   24.00
  -1 -14   1  193.88   77.79
  -1 -14   1  174.98    9.40
  -1 -14   1  206.18   11.50
   0  14  -1    2.30    2.80
   0  14  -1   68.19   64.99
   0  14  -1    3.00    6.80
   0  14  -1   19.00   15.10
   0 -14   1    4.10   19.00
   0 -14   1  -17.40   42.60
   0 -14   1   -0.10    3.70
   0 -14   1    2.80    5.40
  -1  14  -1    2.30   14.80
  -1  14  -1   69.89   69.69
  -1  14  -1   14.70    7.40
   1 -14   1    9.50    4.10
   1 -14   1   38.10   48.90
   1 -14   1   21.90    6.10
   1 -14   1   20.60   20.90
  -2  14  -1    6.30    3.20
  -2  14  -1   17.90   63.29
  -2  14  -1   20.30    7.80
  -2  14  -1   14.90    7.50
  -2  14  -1   12.10   15.30
   2 -14   1  -16.40   46.40
   2 -14   1    1.20    4.50
   2 -14   1   18.70    6.30
   2 -14   1    8.20    2.40
   2 -14   1   22.00   22.90
  -3  14  -1  179.98   24.10
  -3  14  -1   73.69   76.99
  -3  14  -1  149.69   13.50
  -3  14  -1  140.19   14.60
   3 -14   1  145.09    7.00
   3 -14   1   58.99   56.69
   3 -14   1  142.39   10.10
   3 -14   1  160.98   11.60
   3 -14   1  201.68   26.90
  -4  14  -1  223.48   90.49
  -4  14  -1  238.88   16.40
  -4  14  -1  228.18   27.40
  -4  14  -1  211.18   10.80
  -4  14  -1  251.67   23.60
   4 -14   1  278.77   33.30
   4 -14   1  209.28   12.70
   4 -14   1  264.07   80.29
   4 -14   1  242.48    9.50
   4 -14   1  243.88   14.00
  -5  14  -1  165.48   84.19
  -5  14  -1   97.09    7.60
  -5  14  -1  111.59   18.40
   5 -14   1   81.99   10.40
   5 -14   1  137.89   24.40
   5 -14   1   93.89    5.80
   5 -14   1   93.39   10.30
   5 -14   1  154.88   72.89
  -6  14  -1   73.09   75.09
  -6  14  -1   63.19   16.60
   6 -14   1   -0.30   50.49
   6 -14   1   39.50    3.80
   6 -14   1   48.90    7.70
  -7  14  -1   34.80   15.70
  -7  14  -1   10.30   67.79
   7 -14   1   10.30    6.30
   7 -14   1    0.00   48.10
   7 -14   1    1.90    2.60
  -8  14  -1   35.60   15.30
   8 -14   1   79.29   59.69
  -9  14  -1   47.30   15.20
   9 -14   1   80.99   53.39
 -10  14  -1   39.20   15.00
  10 -14   1   64.49   49.10
   8  13  -1    3.40    4.80
   8  13  -1   20.80   11.00
   8  13  -1    0.50    1.70
   8  13  -1   -0.10    5.60
   7  13  -1  133.49   10.30
   7  13  -1  113.89   10.70
   7  13  -1  154.48   20.20
  -7 -13   1  129.79    7.40
   6  13  -1   12.30   12.80
   6  13  -1    0.10    5.00
   6  13  -1    6.10    5.90
   6  13  -1   -1.20    1.80
  -6 -13   1    2.70    2.80
   5  13  -1  142.89    6.40
   5  13  -1  159.18   11.60
   5  13  -1  145.89   19.10
   5  13  -1  141.69   11.20
   5  13  -1  138.59   58.79
  -5 -13   1  142.19    7.60
  -5 -13   1  121.29   44.80
   4  13  -1   37.90    3.90
   4  13  -1    7.30   45.90
   4  13  -1   38.20    6.70
   4  13  -1   56.49   15.30
  -4 -13   1   39.20    4.40
  -4 -13   1   13.80   35.00
   3  13  -1  348.87   16.90
   3  13  -1  353.36   13.10
   3  13  -1  351.06   25.90
  -3 -13   1  381.46   14.90
  -3 -13   1  392.46   20.00
  -3 -13   1  360.76   13.90
   2  13  -1   24.30    6.70
   2  13  -1   -2.90   52.19
   2  13  -1   21.10    2.90
   2  13  -1    8.40   14.30
  -2 -13   1   46.80   15.60
  -2 -13   1   25.30    5.40
  -2 -13   1   19.10    3.60
  -2 -13   1   38.60   45.10
   1  13  -1  337.97   88.19
   1  13  -1  319.87   16.10
   1  13  -1  310.27   26.60
   1  13  -1  320.17   11.80
  -1 -13   1  296.47   71.29
  -1 -13   1  298.87   12.40
  -1 -13   1  305.07   14.10
  -1 -13   1  281.77   26.20
   0  13  -1  -20.20   56.99
   0  13  -1   25.20   14.80
   0  13  -1   15.20    6.90
   0  13  -1   13.00    2.90
   0 -13   1   16.10   17.80
   0 -13   1   11.60    3.70
   0 -13   1    9.60   46.00
   0 -13   1   13.90    2.30
   0 -13   1   19.90    5.70
  -1  13  -1   -2.20    2.60
  -1  13  -1  -30.60   56.59
  -1  13  -1    4.20   14.50
  -1  13  -1   -1.60    6.60
   1 -13   1   -1.20    3.90
   1 -13   1   81.59   55.49
   1 -13   1    1.30    2.00
   1 -13   1    1.70    5.50
   1 -13   1   11.40   18.80
  -2  13  -1   66.79    8.20
  -2  13  -1   67.19   66.89
  -2  13  -1   62.99   17.10
  -2  13  -1   56.39    5.80
   2 -13   1   48.80    5.60
   2 -13   1   26.30   54.09
   2 -13   1   72.19    7.50
   2 -13   1   89.69   22.40
   2 -13   1   64.09    4.50
  -3  13  -1   20.50    7.20
  -3  13  -1   25.00    7.70
  -3  13  -1   22.90   15.30
  -3  13  -1   26.50    3.70
  -3  13  -1  -27.90   59.89
   3 -13   1   30.80   19.00
   3 -13   1   20.90    2.80
   3 -13   1  112.29   60.09
   3 -13   1   19.80    6.50
  -4  13  -1  425.16   16.20
  -4  13  -1  383.56   20.10
  -4  13  -1  454.15   31.10
  -4  13  -1  402.96  104.89
  -4  13  -1  426.46   20.50
   4 -13   1  434.56   17.80
   4 -13   1  416.66   41.00
   4 -13   1  501.25   95.69
   4 -13   1  428.26   15.10
   4 -13   1  434.26   18.60
  -5  13  -1  135.79    8.20
  -5  13  -1   37.50   75.09
  -5  13  -1  139.49   14.40
  -5  13  -1  110.39   13.30
  -5  13  -1  174.38   23.40
   5 -13   1  139.09   22.30
   5 -13   1  140.29   10.80
   5 -13   1  133.99   11.00
   5 -13   1  148.59   66.89
   5 -13   1  124.79    6.60
  -6  13  -1  -30.60   58.59
  -6  13  -1   10.90   15.20
  -6  13  -1    2.00    7.50
  -6  13  -1   10.60    3.60
   6 -13   1    8.20    2.70
   6 -13   1   10.30   18.70
   6 -13   1   59.09   55.79
   6 -13   1   17.70    6.60
   6 -13   1    3.20    5.70
  -7  13  -1  103.19    8.40
  -7  13  -1   27.80   68.89
  -7  13  -1  135.79   18.10
  -7  13  -1   97.29   13.40
   7 -13   1  162.88   68.59
   7 -13   1  101.29    6.40
   7 -13   1  120.29   11.50
  -8  13  -1   30.80   15.00
  -8  13  -1   71.59   68.69
   8 -13   1   13.70   52.99
  -9  13  -1   25.50   14.00
  -9  13  -1   22.30    9.80
   9 -13   1   48.50   57.09
   9 -13   1   11.00    6.50
 -10  13  -1   54.69   14.90
  10 -13   1   10.70    3.30
  10 -13   1   54.29   52.79
  10 -13   1   21.20    6.60
 -11  13  -1   38.00   14.00
  11 -13   1   44.30   51.79
   9  12  -1    1.00    4.10
   9  12  -1    3.70    2.20
   9  12  -1   16.60   10.90
   9  12  -1   -3.10    5.00
  -9 -12   1   -3.90    3.10
   8  12  -1   -3.60    5.10
   8  12  -1    1.50   10.60
   8  12  -1   -3.00    1.50
   8  12  -1    2.80    4.40
   8  12  -1   -1.90    2.20
  -8 -12   1    3.90    2.70
   7  12  -1  119.19    5.30
   7  12  -1  138.89   19.00
   7  12  -1  114.09    9.60
   7  12  -1   99.59   49.20
   7  12  -1  125.89   10.40
  -7 -12   1   87.39   34.00
  -7 -12   1  129.89    7.10
   6  12  -1  140.29   19.30
   6  12  -1  134.59   10.40
   6  12  -1  133.59   10.10
   6  12  -1  122.69    5.50
   6  12  -1   39.70   45.90
  -6 -12   1  137.49   41.40
  -6 -12   1  116.19    7.00
   5  12  -1   35.40    8.50
   5  12  -1   99.19   51.19
   5  12  -1   33.80   12.90
   5  12  -1   35.80    3.50
  -5 -12   1   16.20   35.10
  -5 -12   1   38.70    3.70
   4  12  -1  125.79    7.10
   4  12  -1  134.09   10.70
   4  12  -1  149.29   16.70
   4  12  -1   57.99   54.39
  -4 -12   1  122.89    6.90
  -4 -12   1  141.99   47.20
   3  12  -1   71.79   53.89
   3  12  -1  113.99   10.80
   3  12  -1  112.69   15.90
   3  12  -1  110.09   10.60
   3  12  -1  107.09    5.50
  -3 -12   1   78.59   47.30
  -3 -12   1  129.09   14.90
  -3 -12   1  107.89    6.60
   2  12  -1  499.15   93.79
   2  12  -1  635.44   25.40
   2  12  -1  653.33   33.10
   2  12  -1  645.04   21.80
   2  12  -1  652.93   24.80
  -2 -12   1  664.43   22.40
  -2 -12   1  630.34   91.89
  -2 -12   1  637.34   23.20
  -2 -12   1  631.94   33.00
   1  12  -1   89.79   61.09
   1  12  -1  103.89   16.90
   1  12  -1  133.89   11.60
   1  12  -1  140.59   11.70
   1  12  -1  124.39    6.30
  -1 -12   1  160.38   19.80
  -1 -12   1  118.69    9.30
  -1 -12   1  138.39   58.39
  -1 -12   1  119.39    7.40
   0  12  -1   40.80    7.20
   0  12  -1   44.60   60.29
   0  12  -1   49.50    7.70
   0  12  -1   46.90    4.80
   0  12  -1   26.20   14.30
   0 -12   1   50.59   17.40
   0 -12   1   48.70    3.80
   0 -12   1   41.80    4.40
   0 -12   1   47.70    6.20
   0 -12   1  -23.20   42.30
  -1  12  -1   55.79    5.10
  -1  12  -1   43.70    7.30
  -1  12  -1   75.99   66.69
  -1  12  -1   37.90   15.50
  -1  12  -1   52.39    8.10
   1 -12   1   52.09    4.10
   1 -12   1   71.69   53.69
   1 -12   1   49.80    5.20
   1 -12   1   60.29    6.70
   1 -12   1   49.40   18.30
  -2  12  -1  477.45   21.00
  -2  12  -1  472.85   31.20
  -2  12  -1  474.95   17.10
  -2  12  -1  351.76   93.79
   2 -12   1  469.05   18.30
   2 -12   1  483.15   32.80
   2 -12   1  487.15   16.40
   2 -12   1  467.95   19.60
   2 -12   1  448.26   87.59
  -3  12  -1  361.06   17.50
  -3  12  -1  336.47   41.70
  -3  12  -1  259.07   97.99
  -3  12  -1  352.16   13.20
   3 -12   1  338.57   29.10
   3 -12   1  357.16   15.10
   3 -12   1  310.27   15.40
   3 -12   1  363.96   83.39
   3 -12   1  333.87   12.30
  -4  12  -1   -2.50    2.90
  -4  12  -1  -53.89   55.99
  -4  12  -1    4.50    6.90
  -4  12  -1   -9.40   14.50
  -4  12  -1   -3.30    8.10
   4 -12   1   -4.50   17.00
   4 -12   1   -0.60    5.60
   4 -12   1    1.10    2.20
   4 -12   1   -1.60    5.20
   4 -12   1  -34.30   46.20
  -5  12  -1  108.09   18.20
  -5  12  -1   98.39    9.50
  -5  12  -1  193.48   80.79
  -5  12  -1  111.79   11.90
  -5  12  -1  118.89    7.60
   5 -12   1  115.59   10.70
   5 -12   1  143.09   20.70
   5 -12   1  125.69   67.09
   5 -12   1  108.29   10.40
  -6  12  -1   -2.00    8.20
  -6  12  -1   -7.60   14.10
  -6  12  -1  -51.19   53.79
  -6  12  -1    1.40    5.30
   6 -12   1    2.50    5.80
   6 -12   1   -6.90    5.90
   6 -12   1   -8.90   16.70
   6 -12   1  -26.20   43.20
   6 -12   1    1.30    2.40
  -7  12  -1  129.49   73.19
  -7  12  -1  158.48    9.80
  -7  12  -1  161.18   14.20
  -7  12  -1  184.88   24.10
   7 -12   1  220.48   74.09
   7 -12   1  181.98    8.20
   7 -12   1  161.88   12.70
   7 -12   1  206.58   23.40
   7 -12   1  188.28   12.40
  -8  12  -1   28.10   15.00
  -8  12  -1   15.10    4.30
  -8  12  -1   55.09   62.69
  -8  12  -1   12.70    7.90
   8 -12   1   17.60    3.20
   8 -12   1    4.50    6.80
   8 -12   1   43.10   53.29
   8 -12   1   14.90    6.50
   8 -12   1   16.60   17.20
  -9  12  -1   25.30   13.20
  -9  12  -1   18.60   13.80
  -9  12  -1   -7.50    7.40
   9 -12   1    6.00    6.50
   9 -12   1   20.10   53.09
 -10  12  -1   29.90   16.70
 -10  12  -1   41.70   13.80
  10 -12   1   61.69   50.69
 -11  12  -1   85.09   10.60
  11 -12   1  132.09   58.59
  11 -12   1  111.29   11.60
  11 -12   1   95.29    6.60
 -12  12  -1   22.30   11.00
 -12  12  -1   38.40   12.80
  12 -12   1   86.69  104.29
  10  11  -1  181.68   17.00
  10  11  -1  130.69    9.50
  10  11  -1  139.99    5.40
  10  11  -1  138.49    8.90
  10  11  -1  142.79    6.20
   9  11  -1   14.90    5.20
   9  11  -1   12.10    1.70
   9  11  -1    6.50    4.00
   9  11  -1  -32.90   24.90
   9  11  -1   19.20    2.60
   9  11  -1   24.20   10.40
  -9 -11   1   11.30    3.50
  -9 -11   1   44.70   19.00
   8  11  -1    0.50    4.80
   8  11  -1   -2.00    1.40
   8  11  -1   -0.60    2.20
   8  11  -1    5.90   10.50
   8  11  -1   -2.20    3.90
   8  11  -1    2.60   33.90
  -8 -11   1   32.30   23.40
  -8 -11   1    1.00    3.10
   7  11  -1   76.89    4.00
   7  11  -1   81.79    8.60
   7  11  -1   72.99   42.90
   7  11  -1   74.29    6.90
   7  11  -1   92.79   13.70
  -7 -11   1   57.49   29.20
  -7 -11   1   76.49    5.90
   6  11  -1  165.38    6.40
   6  11  -1  164.08   10.00
   6  11  -1  150.18   18.70
   6  11  -1  208.58   57.29
  -6 -11   1  155.48   41.90
  -6 -11   1  163.58    7.90
   5  11  -1   13.20   12.00
   5  11  -1   -1.40    1.60
   5  11  -1    3.60   38.80
   5  11  -1    0.90    4.70
  -5 -11   1    5.70   33.00
  -5 -11   1    3.60    2.70
   4  11  -1  583.74   19.30
   4  11  -1  573.14   22.60
   4  11  -1  342.17   73.59
   4  11  -1  598.94   21.90
   4  11  -1  555.14   29.60
  -4 -11   1  597.94   20.10
  -4 -11   1  531.25   75.99
  -4 -11   1  575.74   20.00
   3  11  -1   26.70    5.50
   3  11  -1   31.80    2.70
   3  11  -1   29.20   47.40
   3  11  -1   36.50    6.50
   3  11  -1   19.70   12.70
  -3 -11   1   42.90   10.70
  -3 -11   1   32.80    3.50
  -3 -11   1   39.70    5.00
  -3 -11   1   46.90   42.40
   2  11  -1   53.29   13.70
   2  11  -1   -7.20   45.60
   2  11  -1   50.39    6.90
   2  11  -1   44.00    3.90
   2  11  -1   38.20    5.80
  -2 -11   1   46.30   13.80
  -2 -11   1   59.89   45.50
  -2 -11   1   51.39    5.40
  -2 -11   1   40.20    3.70
   1  11  -1  255.67   23.20
   1  11  -1  285.47   14.20
   1  11  -1  204.58   68.49
   1  11  -1  286.97   10.30
   1  11  -1  277.37   14.10
  -1 -11   1  266.17   12.60
  -1 -11   1  258.67   11.00
  -1 -11   1  227.28   64.89
  -1 -11   1  282.97   23.60
   0  11  -1  116.09   16.40
   0  11  -1  130.29    6.20
   0  11  -1  159.28   67.89
   0  11  -1  121.19   11.10
   0  11  -1  139.09   10.90
   0 -11   1  118.99    8.90
   0 -11   1  127.19    5.50
   0 -11   1  116.89    7.50
   0 -11   1  167.18   18.30
   0 -11   1  124.89   53.89
  -1  11  -1    5.60   13.30
  -1  11  -1  -47.30   48.70
  -1  11  -1    3.50    6.00
  -1  11  -1   -2.60    5.70
  -1  11  -1   -2.20    2.30
   1 -11   1   -8.10   14.40
   1 -11   1    0.80    5.00
   1 -11   1    2.00    1.80
   1 -11   1  -25.50   42.30
   1 -11   1   -2.50    3.60
  -2  11  -1   -7.60   50.29
  -2  11  -1   10.50    6.10
  -2  11  -1   15.60    6.40
  -2  11  -1   16.20    2.90
  -2  11  -1   10.80   13.10
   2 -11   1   14.00    2.10
   2 -11   1   13.40    5.50
   2 -11   1   27.40   15.30
   2 -11   1    1.40   46.00
   2 -11   1   15.10    4.50
  -3  11  -1  176.08   12.70
  -3  11  -1  110.89   66.99
  -3  11  -1  178.98    8.10
  -3  11  -1  162.68   21.50
   3 -11   1  201.38   20.60
   3 -11   1  148.69   11.20
   3 -11   1  171.68    7.20
   3 -11   1  168.68   63.59
   3 -11   1  172.98   10.60
  -4  11  -1  203.68   13.10
  -4  11  -1  193.78    9.00
  -4  11  -1   94.49   63.09
  -4  11  -1  208.18   14.10
  -4  11  -1  200.98   22.10
   4 -11   1  187.48   12.30
   4 -11   1  191.08   11.60
   4 -11   1  165.48   63.09
   4 -11   1  190.48    8.00
   4 -11   1  202.38   25.20
  -5  11  -1   22.80   14.60
  -5  11  -1    8.10    6.60
  -5  11  -1  -24.80   56.19
  -5  11  -1    4.60    3.00
  -5  11  -1   19.40    7.40
   5 -11   1  -38.70   44.80
   5 -11   1    2.80    5.90
   5 -11   1    7.60    5.90
   5 -11   1    4.20   16.30
   5 -11   1    6.30    2.30
  -6  11  -1    3.90    6.90
  -6  11  -1    2.10   59.39
  -6  11  -1   -8.40   13.70
  -6  11  -1    0.90    3.30
   6 -11   1    6.40   46.20
   6 -11   1   -0.30    6.00
   6 -11   1    3.90    2.50
   6 -11   1    3.60   10.80
   6 -11   1    5.20   15.70
  -7  11  -1  189.28   14.10
  -7  11  -1   88.59   72.59
  -7  11  -1  191.78    9.90
  -7  11  -1  185.58   23.70
   7 -11   1  194.88   13.90
   7 -11   1  179.98    8.40
   7 -11   1  140.99   64.09
   7 -11   1  231.48   23.90
   7 -11   1  183.18   12.20
  -8  11  -1   64.89    8.80
  -8  11  -1   42.60    4.70
  -8  11  -1   44.90   60.99
   8 -11   1  186.58   68.89
   8 -11   1   62.99    8.10
   8 -11   1   60.29    5.20
   8 -11   1   55.19    7.90
   8 -11   1   94.29   19.20
  -9  11  -1   23.70    7.90
  -9  11  -1   45.50   60.59
  -9  11  -1   36.70   14.10
  -9  11  -1   28.20    4.80
   9 -11   1   29.30    7.20
   9 -11   1    4.60   47.10
   9 -11   1   18.10    3.20
   9 -11   1   20.90    7.30
   9 -11   1   51.09   17.80
 -10  11  -1   43.70   13.70
 -10  11  -1   28.90   16.40
  10 -11   1   32.40   49.90
  10 -11   1   32.80    7.30
  10 -11   1   23.50    3.50
  10 -11   1   48.60   21.40
 -11  11  -1   44.40   13.20
 -11  11  -1   19.40    8.80
 -11  11  -1    7.40   11.40
  11 -11   1   23.80    7.00
  11 -11   1   62.49   53.39
  11 -11   1   16.90    3.00
 -12  11  -1   38.30   16.80
  12 -11   1   84.79   51.89
  12 -11   1   34.40    7.40
  13 -11   1   67.09    6.30
  13 -11   1   40.20   44.60
  11  10  -1  222.68    8.10
  11  10  -1  186.68    6.90
  11  10  -1  170.68   10.30
  11  10  -1  188.88    9.80
  11  10  -1  209.98   16.70
  10  10  -1   74.19    4.40
  10  10  -1   62.59    3.20
  10  10  -1   67.49    6.80
  10  10  -1   62.39    7.40
  10  10  -1   85.99   11.50
   9  10  -1   27.10    5.20
   9  10  -1   27.50    2.80
   9  10  -1   23.60    2.30
   9  10  -1    4.80   22.50
   9  10  -1   29.40   10.10
   9  10  -1   26.60    4.20
  -9 -10   1   45.00   17.50
  -9 -10   1   26.20    3.70
   8  10  -1   30.70    2.60
   8  10  -1   33.00    4.50
   8  10  -1   32.90    3.00
   8  10  -1   40.00    5.70
   8  10  -1   15.70   49.80
   8  10  -1   43.50   11.00
  -8 -10   1   33.80    3.70
   7  10  -1    0.80   32.60
   7  10  -1    3.20   10.50
   7  10  -1    7.30    3.90
   7  10  -1    2.60    1.40
  -7 -10   1   52.69   27.80
  -7 -10   1    6.90    2.70
   6  10  -1   12.00    4.10
   6  10  -1   46.90   42.60
   6  10  -1   17.10   11.10
   6  10  -1   14.20    1.70
  -6 -10   1   80.49   34.20
  -6 -10   1   14.20    2.80
   5  10  -1  278.77   62.09
   5  10  -1  337.97   22.70
   5  10  -1  365.26   11.90
   5  10  -1  348.67   14.40
  -5 -10   1  224.98   48.30
  -5 -10   1  339.37   12.90
   4  10  -1   72.59   47.80
   4  10  -1   35.10   11.90
   4  10  -1   38.20    5.00
   4  10  -1   39.90    3.20
   4  10  -1   47.20    6.30
  -4 -10   1    1.60   32.50
  -4 -10   1   41.70    3.50
   3  10  -1  789.32   28.30
   3  10  -1  597.54   90.09
   3  10  -1  808.62   27.80
   3  10  -1  789.12   25.80
   3  10  -1  776.72   33.90
  -3 -10   1  792.32   29.80
  -3 -10   1  836.22   27.00
  -3 -10   1  827.42   91.79
  -3 -10   1  739.33   26.30
   2  10  -1  213.48   11.70
   2  10  -1  125.79   56.79
   2  10  -1  225.18    8.10
   2  10  -1  194.38   19.40
   2  10  -1  223.28   11.40
  -2 -10   1  202.18   10.00
  -2 -10   1  144.59   51.79
  -2 -10   1  232.48   18.70
  -2 -10   1  208.28    8.90
   1  10  -1   17.00    4.70
   1  10  -1  -29.10   40.90
   1  10  -1   23.40    2.40
   1  10  -1   19.20   11.60
   1  10  -1   22.10    5.60
  -1 -10   1   21.90   11.50
  -1 -10   1   70.39   42.70
  -1 -10   1   23.30    4.80
  -1 -10   1   20.50    1.90
  -1 -10   1   18.30    3.20
   0  10  -1  272.77   72.19
   0  10  -1  374.16   13.00
   0  10  -1  371.76   23.70
   0  10  -1  354.86   16.00
   0  10  -1  375.56   15.70
   0 -10   1  372.36   12.60
   0 -10   1  366.06   15.10
   0 -10   1  366.16   69.29
   0 -10   1  364.86   13.80
   0 -10   1  368.06   23.90
  -1  10  -1   -1.10    2.00
  -1  10  -1    8.00   44.40
  -1  10  -1  -10.20   11.50
  -1  10  -1    0.70    5.00
  -1  10  -1    0.80    4.70
   1 -10   1   -0.70    1.50
   1 -10   1  -35.00   35.00
   1 -10   1   -1.40   12.40
   1 -10   1   -2.00    4.10
   1 -10   1    1.60    3.30
  -2  10  -1   34.40   52.39
  -2  10  -1   22.60    5.90
  -2  10  -1   18.20   12.00
  -2  10  -1   22.20    5.80
  -2  10  -1   13.30    2.50
   2 -10   1   -0.20   37.20
   2 -10   1   14.10    4.10
   2 -10   1   19.00    5.00
   2 -10   1   17.70   13.30
   2 -10   1   19.30    2.10
  -3  10  -1  139.29   19.20
  -3  10  -1  147.39    7.00
  -3  10  -1  230.88   72.29
  -3  10  -1  158.48   11.40
  -3  10  -1  144.19   10.50
   3 -10   1  129.59    9.60
   3 -10   1  158.88   17.40
   3 -10   1  157.08   57.09
   3 -10   1  155.38    6.30
   3 -10   1  141.19    9.30
  -4  10  -1  245.38    9.80
  -4  10  -1  238.48   13.70
  -4  10  -1  188.98   75.99
  -4  10  -1  235.58   21.30
   4 -10   1  205.78   65.89
   4 -10   1  232.58    9.00
   4 -10   1  226.08   12.10
   4 -10   1  251.47   23.30
   4 -10   1  216.68   12.10
  -5  10  -1    6.40    2.80
  -5  10  -1   11.10    6.10
  -5  10  -1  -65.59   42.30
  -5  10  -1  -14.10   13.60
   5 -10   1    1.50   13.90
   5 -10   1   12.80   44.40
   5 -10   1   -5.30    5.10
   5 -10   1    6.70    5.60
  -6  10  -1   14.40   13.00
  -6  10  -1  -25.60   45.30
  -6  10  -1   15.40    6.80
  -6  10  -1   12.70    3.50
   6 -10   1  -27.50   42.60
   6 -10   1   31.70   15.60
   6 -10   1   19.90    5.80
   6 -10   1   18.40    6.10
   6 -10   1   13.20    2.40
  -7  10  -1  200.98   22.20
  -7  10  -1  185.58   13.40
  -7  10  -1  200.18    9.80
  -7  10  -1  101.99   69.59
   7 -10   1  194.58   65.19
   7 -10   1  189.18    8.40
   7 -10   1  182.08   24.90
   7 -10   1  192.98   12.40
   7 -10   1  201.68   13.20
  -8  10  -1   85.09    7.50
  -8  10  -1   82.79   14.90
  -8  10  -1   75.29    8.90
  -8  10  -1  158.48   73.19
   8 -10   1   78.29    8.60
   8 -10   1   74.59    9.60
   8 -10   1   79.49    5.50
   8 -10   1  162.78   61.69
   8 -10   1   99.79   18.10
  -9  10  -1  131.49   80.29
  -9  10  -1   30.70   13.10
   9 -10   1   53.39   52.59
   9 -10   1    7.30   28.70
   9 -10   1   14.30    6.30
 -10  10  -1   55.99   13.30
 -10  10  -1   33.00    4.90
 -10  10  -1   34.80    7.90
 -10  10  -1   11.60   14.80
  10 -10   1   24.30    3.20
  10 -10   1   41.70    7.20
  10 -10   1   66.79   16.60
  10 -10   1   41.50    8.40
 -11  10  -1   53.59    8.60
 -11  10  -1   78.89   13.30
  11 -10   1   42.10   47.30
  11 -10   1   72.09    9.70
  11 -10   1   67.99   17.40
  11 -10   1   62.59    5.70
 -12  10  -1    1.90    7.00
  12 -10   1   24.60   43.50
  12 -10   1   22.70    6.70
  12 -10   1   15.70    3.20
 -13  10  -1   88.59   11.70
  13 -10   1   76.79    6.50
  13 -10   1   79.59   10.40
  13 -10   1  110.79   54.09
  12   9  -1   22.60    3.90
  12   9  -1   30.20    9.00
  12   9  -1   17.50    4.90
  12   9  -1   25.80    2.40
  12   9  -1   20.80    1.80
  11   9  -1   74.79    3.40
  11   9  -1   79.49    4.40
  11   9  -1   79.59    6.40
  11   9  -1   82.79   10.40
  11   9  -1   62.59    6.90
  10   9  -1   47.40    4.40
  10   9  -1   49.20    3.90
  10   9  -1   55.29   10.00
  10   9  -1   42.80    2.70
  10   9  -1   45.00    5.40
   9   9  -1   28.60    9.70
   9   9  -1   18.80    1.70
   9   9  -1   19.10    3.70
   9   9  -1   19.80    4.50
   9   9  -1   19.60    3.10
  -9  -9   1   27.20   13.20
   8   9  -1   54.89    2.90
   8   9  -1   59.59   10.60
   8   9  -1   57.99    4.80
   8   9  -1   72.49   31.80
   8   9  -1   52.09    6.80
  -8  -9   1   52.19    4.30
  -8  -9   1   43.10   21.20
   7   9  -1   65.09   11.20
   7   9  -1   64.09    3.30
   7   9  -1    7.30   33.90
   7   9  -1   72.59    6.60
  -7  -9   1   52.69   27.90
  -7  -9   1   74.89    5.30
   6   9  -1   16.30   10.30
   6   9  -1    8.80    3.40
   6   9  -1   12.50    1.60
   6   9  -1   12.50   36.90
   6   9  -1   10.30    4.50
  -6  -9   1   10.80   26.20
  -6  -9   1   13.60    2.70
   5   9  -1   91.59   43.60
   5   9  -1  134.79    8.70
   5   9  -1  127.49   16.80
   5   9  -1  138.39    8.10
   5   9  -1  135.69    5.30
  -5  -9   1   90.79   35.80
  -5  -9   1  142.59    6.70
   4   9  -1   42.30    2.90
   4   9  -1   43.00    4.40
   4   9  -1   46.60    5.40
   4   9  -1   50.49   40.10
   4   9  -1   29.80   10.50
  -4  -9   1   56.99   34.60
  -4  -9   1   46.60    4.20
   3   9  -1   48.50   40.00
   3   9  -1    4.40    4.20
   3   9  -1   -0.90    9.80
   3   9  -1    5.70    3.70
   3   9  -1    6.70    1.50
  -3  -9   1    5.60    6.60
  -3  -9   1    4.80    3.00
  -3  -9   1    7.60    2.20
  -3  -9   1  -15.40   29.50
   2   9  -1   46.30    4.90
   2   9  -1   54.39   11.00
   2   9  -1   54.39    5.70
   2   9  -1   49.99    3.20
  -2  -9   1   59.29    5.70
  -2  -9   1   46.20    4.30
  -2  -9   1   57.39    9.70
   1   9  -1   39.90   10.80
   1   9  -1   34.80   41.60
   1   9  -1   47.10    3.30
   1   9  -1   38.40    4.80
   1   9  -1   46.20    5.60
  -1  -9   1   60.89   11.10
  -1  -9   1   43.70    4.50
  -1  -9   1   51.59    5.80
  -1  -9   1   51.09    2.90
  -1  -9   1   35.70   37.70
   0   9  -1   94.09   49.20
   0   9  -1    7.70    1.80
   0   9  -1    5.40    4.40
   0   9  -1    7.30    4.40
   0   9  -1   -8.80    9.50
   0  -9   1   11.00   10.60
   0  -9   1    7.90    1.40
   0  -9   1    2.30    3.60
   0  -9   1  -19.00   33.20
   0  -9   1    3.60    2.90
  -1   9  -1  133.49    9.30
  -1   9  -1   47.60   43.40
  -1   9  -1  121.79   16.40
  -1   9  -1  122.69    9.10
  -1   9  -1  136.69    6.00
   1  -9   1  123.79    8.40
   1  -9   1  148.29   17.30
   1  -9   1  141.29    7.70
   1  -9   1  137.79    5.40
   1  -9   1  181.08   52.19
  -2   9  -1  292.37   10.40
  -2   9  -1  269.97   13.10
  -2   9  -1  402.36   77.49
  -2   9  -1  286.07   13.30
  -2   9  -1  284.17   20.90
   2  -9   1  274.27    9.90
   2  -9   1  272.07   12.40
   2  -9   1  259.17   11.70
   2  -9   1  290.47   22.30
   2  -9   1  425.66   71.69
  -3   9  -1    0.90    2.10
  -3   9  -1    9.50   10.70
  -3   9  -1   -1.20    4.70
  -3   9  -1  -12.40   37.70
  -3   9  -1   -0.10    4.50
   3  -9   1   -1.40    4.20
   3  -9   1    0.30    4.10
   3  -9   1  -33.50   38.00
   3  -9   1    0.70    1.60
   3  -9   1   -2.00   11.20
  -4   9  -1 1219.98   42.90
  -4   9  -1 1288.07   41.30
  -4   9  -1 1197.58  117.29
  -4   9  -1 1271.77   48.10
   4  -9   1 1243.58  108.59
   4  -9   1 1251.87   42.30
   4  -9   1 1255.67   49.10
   4  -9   1 1261.07   40.90
   4  -9   1 1270.27   42.90
  -5   9  -1   10.80    5.40
  -5   9  -1   11.60   11.80
  -5   9  -1   21.50   48.40
  -5   9  -1   13.00    2.60
   5  -9   1   -8.80   38.50
   5  -9   1   13.00    2.30
   5  -9   1   12.90   12.60
   5  -9   1    9.20    4.90
   5  -9   1   12.80    5.00
  -6   9  -1  388.96   17.70
  -6   9  -1  370.56   24.60
  -6   9  -1  395.26   85.39
  -6   9  -1  394.76   14.80
   6  -9   1  389.06   75.29
   6  -9   1  386.66   14.00
   6  -9   1  390.96   17.20
   6  -9   1  402.46   25.80
   6  -9   1  410.76   17.00
  -7   9  -1  -13.20   47.50
  -7   9  -1   -7.90   12.00
  -7   9  -1    7.50    3.00
  -7   9  -1   11.70    6.50
   7  -9   1    5.90    5.50
   7  -9   1   17.90   13.80
   7  -9   1   12.50    2.80
   7  -9   1    3.60   41.30
   7  -9   1   13.10    5.90
  -8   9  -1  260.97   78.39
  -8   9  -1  283.17   15.20
  -8   9  -1  284.17   22.50
  -8   9  -1  285.67   12.50
   8  -9   1  288.07   26.90
   8  -9   1  301.37   11.40
   8  -9   1  283.67   14.60
   8  -9   1  311.97   73.19
   8  -9   1  278.77   15.80
  -9   9  -1   43.60   13.20
  -9   9  -1   38.50    7.50
  -9   9  -1   29.90    4.10
   9  -9   1   42.70    8.10
   9  -9   1   68.19   16.50
   9  -9   1   35.80   47.30
   9  -9   1   48.80    5.20
   9  -9   1   44.00    8.40
 -10   9  -1    0.90   11.20
 -10   9  -1  -37.70   45.70
 -10   9  -1   -1.70    3.40
 -10   9  -1   -7.60    6.30
  10  -9   1    8.60    5.90
  10  -9   1    1.30    7.20
  10  -9   1   -0.40    2.60
  10  -9   1   -9.50   14.70
  10  -9   1    6.00   41.20
 -11   9  -1   55.89    5.70
 -11   9  -1   78.99   12.50
 -11   9  -1   58.09    8.10
  11  -9   1   57.19   48.30
  11  -9   1   69.39    9.10
  11  -9   1   94.89   17.30
  11  -9   1   57.59    5.80
  11  -9   1   74.49    9.90
 -12   9  -1   39.70    7.50
 -12   9  -1   79.59   11.70
  12  -9   1   86.69   17.10
  12  -9   1   59.19    8.00
  12  -9   1   60.99   44.80
  12  -9   1   55.69    5.80
 -13   9  -1   15.80    6.40
  13  -9   1   13.80    6.70
  13  -9   1  -24.70   32.30
  13  -9   1    2.00    3.10
  14  -9   1  157.78   11.50
  14  -9   1  136.79   53.89
  14  -9   1  167.68   12.20
  12   8  -1    6.20    2.00
  12   8  -1    0.20    4.00
  12   8  -1    1.10    7.40
  12   8  -1    2.00    3.00
  11   8  -1    3.10    3.00
  11   8  -1   -3.60    3.70
  11   8  -1   -2.40    7.40
  11   8  -1    5.10    2.00
  10   8  -1   70.29    6.50
  10   8  -1   70.29    7.50
  10   8  -1   91.29    9.90
  10   8  -1   77.69    4.60
   9   8  -1   -1.10    3.70
   9   8  -1   -2.90    8.00
   9   8  -1    0.60    1.20
   9   8  -1    0.80    2.90
   9   8  -1    1.70    3.50
   8   8  -1    0.00    1.20
   8   8  -1   -0.70    3.80
   8   8  -1    0.60    2.10
   8   8  -1   38.40   25.40
   8   8  -1    3.80    8.30
   8   8  -1    1.10    2.90
  -8  -8   1    1.20    2.80
  -8  -8   1   22.00   17.00
   7   8  -1  224.58    7.60
   7   8  -1  212.28   16.20
   7   8  -1  221.98    9.50
   7   8  -1  228.18   44.90
   7   8  -1  216.88    9.40
  -7  -8   1  209.78   34.50
  -7  -8   1  210.88    9.10
   6   8  -1    3.10    1.20
   6   8  -1   -0.60    8.60
   6   8  -1  -26.40   27.60
   6   8  -1    3.00    3.80
   6   8  -1   -1.10    2.70
  -6  -8   1   15.50   23.80
  -6  -8   1    1.90    2.30
   5   8  -1  118.89    4.50
   5   8  -1  112.19    7.50
   5   8  -1  135.29   43.20
   5   8  -1  119.69   11.70
   5   8  -1  108.99    6.70
  -5  -8   1  117.79    5.80
  -5  -8   1   96.79   33.50
   4   8  -1  130.29    7.20
   4   8  -1   90.99   40.00
   4   8  -1  134.89   14.70
   4   8  -1  141.19    5.10
   4   8  -1  131.09    7.90
  -4  -8   1  142.69    7.00
  -4  -8   1  148.99   37.60
   3   8  -1  218.48   16.50
   3   8  -1  223.98   10.20
   3   8  -1  293.87   56.19
   3   8  -1  226.78    9.80
   3   8  -1  226.28    7.80
  -3  -8   1  216.68   11.60
  -3  -8   1  215.38   46.00
  -3  -8   1  229.48    8.60
  -3  -8   1  219.98    8.80
   2   8  -1  146.09   49.00
   2   8  -1  171.38    9.10
   2   8  -1  179.18    8.90
   2   8  -1  185.18    6.50
   2   8  -1  162.38   15.90
  -2  -8   1  175.48    7.20
  -2  -8   1  131.39   41.90
  -2  -8   1  188.98   14.70
  -2  -8   1  166.88    9.20
   1   8  -1  304.17   61.69
   1   8  -1  292.37   12.60
   1   8  -1  276.77   19.50
   1   8  -1  300.87   12.90
   1   8  -1  301.37   10.40
  -1  -8   1  302.97   11.10
  -1  -8   1  297.47   10.20
  -1  -8   1  310.17   18.70
  -1  -8   1  301.57   12.20
  -1  -8   1  271.67   55.39
   0   8  -1   54.89   11.60
   0   8  -1   59.49    3.70
   0   8  -1   59.39    7.20
   0   8  -1   31.60   42.80
   0   8  -1   49.99    5.00
   0  -8   1   72.89   12.10
   0  -8   1   49.30    5.10
   0  -8   1   48.70    6.60
   0  -8   1   43.40   38.70
   0  -8   1   58.19    3.20
  -1   8  -1   87.79    4.70
  -1   8  -1   84.89   12.80
  -1   8  -1  122.69   54.69
  -1   8  -1   91.69    8.50
  -1   8  -1   89.19    7.80
   1  -8   1   73.19    7.20
   1  -8   1  107.39   13.30
   1  -8   1   86.69    6.60
   1  -8   1  136.19   47.60
   1  -8   1   91.19    4.20
  -2   8  -1  601.84   86.19
  -2   8  -1  566.84   21.40
  -2   8  -1  587.84   19.50
  -2   8  -1  556.34   28.00
  -2   8  -1  575.04   21.70
   2  -8   1  544.85   28.80
   2  -8   1  598.24   19.20
   2  -8   1  571.24   20.60
   2  -8   1  581.74   21.20
   2  -8   1  657.53   84.19
  -3   8  -1  765.42   28.00
  -3   8  -1  814.52   26.00
  -3   8  -1  764.42   27.50
  -3   8  -1  944.81  107.09
  -3   8  -1  754.52   33.40
   3  -8   1  866.41   88.99
   3  -8   1  785.82   25.70
   3  -8   1  799.02   46.50
   3  -8   1  761.32   27.40
  -4   8  -1    0.00    2.10
  -4   8  -1    3.70    4.90
  -4   8  -1   -3.30   10.00
  -4   8  -1    1.30   35.60
   4  -8   1   -0.10    4.30
   4  -8   1   -3.00    4.10
   4  -8   1    3.20   10.60
   4  -8   1  -14.40   37.70
   4  -8   1    0.10    1.70
  -5   8  -1  397.96   16.70
  -5   8  -1  341.67   75.29
  -5   8  -1  409.36   22.20
  -5   8  -1  395.76   14.40
   5  -8   1  394.96   16.10
   5  -8   1  389.86   23.90
   5  -8   1  384.86   16.20
   5  -8   1  414.06   14.00
   5  -8   1  419.16   72.09
  -6   8  -1   94.69    6.10
  -6   8  -1  105.19   13.20
  -6   8  -1   36.30   52.89
  -6   8  -1   82.99    8.60
   6  -8   1   92.89    9.30
   6  -8   1   88.09   47.30
   6  -8   1   88.69    8.40
   6  -8   1   95.89   13.60
   6  -8   1   99.59    5.20
  -7   8  -1  782.32  108.59
  -7   8  -1 1003.40   40.20
  -7   8  -1 1011.10   34.10
  -7   8  -1 1047.30   36.10
   7  -8   1  971.10   41.40
   7  -8   1 1058.19   33.70
   7  -8   1 1027.50   35.60
   7  -8   1  998.70   35.40
   7  -8   1 1140.79  135.69
  -8   8  -1    5.50    3.30
  -8   8  -1   69.19   53.09
  -8   8  -1   12.40   11.30
  -8   8  -1    7.40    5.80
   8  -8   1    0.40   13.20
   8  -8   1    0.30    6.10
   8  -8   1    8.50    5.40
   8  -8   1    9.00   41.10
   8  -8   1    7.40    2.60
  -9   8  -1   85.29    7.40
  -9   8  -1   74.09    9.70
  -9   8  -1   74.59   12.90
  -9   8  -1   77.89   59.59
   9  -8   1   76.09   15.60
   9  -8   1   72.09   50.49
   9  -8   1   73.09    8.70
   9  -8   1   69.39    8.10
   9  -8   1   71.19    5.60
 -10   8  -1   17.70   60.39
 -10   8  -1   22.30    4.60
 -10   8  -1   30.20   11.30
 -10   8  -1   32.30    6.90
  10  -8   1   45.20   14.80
  10  -8   1   32.30    3.80
  10  -8   1   34.10    7.90
  10  -8   1   34.90    7.90
  10  -8   1    2.90   40.70
 -11   8  -1  170.88   17.80
 -11   8  -1  133.49   11.10
 -11   8  -1  142.09    9.40
  11  -8   1  188.78   24.70
  11  -8   1   77.19   48.80
  11  -8   1  144.49    7.80
  11  -8   1  139.09   13.60
  11  -8   1  143.99   11.10
 -12   8  -1   13.60    4.40
 -12   8  -1   18.00    8.90
  12  -8   1   55.99   43.60
  12  -8   1   12.20    6.00
  12  -8   1   21.80   15.30
  12  -8   1   -5.10    9.70
  12  -8   1    5.00    3.10
 -13   8  -1   18.30    6.40
  13  -8   1    8.90   36.40
  13  -8   1    8.60    6.00
  13  -8   1    0.50    2.90
  13  -8   1   24.10   14.30
  14  -8   1   43.40    4.60
  14  -8   1   75.49   42.30
  14  -8   1   59.69    7.70
  13   7  -1    6.50    5.90
  13   7  -1    3.80    1.90
  13   7  -1    1.70    2.90
  12   7  -1   26.70    7.10
  12   7  -1   18.60    3.30
  12   7  -1   11.20    4.10
  12   7  -1   22.90    2.50
  11   7  -1   55.09    4.10
  11   7  -1   53.09    5.40
  11   7  -1   44.30    5.60
  11   7  -1   59.49    8.30
  10   7  -1   29.00    6.70
  10   7  -1   30.50    2.80
  10   7  -1   34.30    3.70
  10   7  -1   25.50    4.00
   9   7  -1   97.89    5.20
   9   7  -1   99.49    6.70
   9   7  -1  103.19    6.20
   9   7  -1  100.39   10.60
   8   7  -1  181.78   12.70
   8   7  -1  180.28    8.60
   8   7  -1  179.68    8.00
  -8  -7   1  131.99   21.30
   7   7  -1   23.50    2.50
   7   7  -1   21.20    2.90
   7   7  -1   15.40    7.30
   7   7  -1   10.90   25.80
  -7  -7   1   29.50    3.20
  -7  -7   1   24.60   19.60
   6   7  -1   29.10    7.70
   6   7  -1   16.40   28.10
   6   7  -1   29.20    3.90
   6   7  -1   25.90    2.00
   6   7  -1   22.00    2.80
  -6  -7   1   31.70   22.50
  -6  -7   1   32.10    3.00
   5   7  -1   91.19   11.50
   5   7  -1   83.99    6.00
   5   7  -1   92.49    3.50
   5   7  -1   83.59    5.30
  -5  -7   1   92.99    4.90
   4   7  -1   24.40   28.40
  -4  -7   1   30.40   26.50
   3   7  -1  298.37   18.10
   3   7  -1  326.37   12.80
   3   7  -1  336.57   10.80
   3   7  -1  313.17   54.59
   3   7  -1  312.77   12.10
  -3  -7   1  307.17   11.40
  -3  -7   1  332.37   11.40
  -3  -7   1  454.45   57.09
  -3  -7   1  318.37   13.60
   2   7  -1  457.25   16.50
   2   7  -1  483.45   67.09
   2   7  -1  446.76   16.90
   2   7  -1  429.96   22.30
   2   7  -1  459.55   14.90
  -2  -7   1  464.05   20.70
  -2  -7   1  435.56   16.00
  -2  -7   1  466.75   15.50
  -2  -7   1  418.56   59.29
   1   7  -1  363.46   65.69
   1   7  -1  360.16   22.00
   1   7  -1  384.36   12.70
   1   7  -1  367.06   14.90
   1   7  -1  384.96   14.80
  -1  -7   1  368.46   14.50
  -1  -7   1  388.36   13.50
  -1  -7   1  402.76   62.79
  -1  -7   1  375.76   13.50
  -1  -7   1  375.36   20.80
   0   7  -1    0.20    4.60
   0   7  -1  -14.60   10.30
   0   7  -1    3.20    1.70
   0   7  -1   15.00   47.30
   0   7  -1   -2.40    3.80
   0  -7   1   -1.50    4.30
   0  -7   1    3.50    1.50
   0  -7   1    7.90   11.30
   0  -7   1   -0.10   44.90
   0  -7   1    7.00    3.30
  -1   7  -1  332.17   11.40
  -1   7  -1  313.47   68.99
  -1   7  -1  301.97   22.50
  -1   7  -1  309.87   13.80
  -1   7  -1  327.77   14.00
   1  -7   1  307.77   21.90
   1  -7   1  317.97   13.90
   1  -7   1  331.87   11.10
   1  -7   1  332.17   13.10
   1  -7   1  341.27   66.49
  -2   7  -1  381.56   23.40
  -2   7  -1  387.06   16.20
  -2   7  -1  391.16   16.60
  -2   7  -1  347.47   73.79
  -2   7  -1  413.96   14.10
   2  -7   1  404.36   15.80
   2  -7   1  420.66   13.80
   2  -7   1  421.46   25.30
   2  -7   1  512.75   76.09
   2  -7   1  404.66   16.20
  -3   7  -1 1073.79   33.90
  -3   7  -1 1013.20   35.60
  -3   7  -1 1015.00  102.29
  -3   7  -1  997.60   40.00
  -3   7  -1 1036.30   35.40
   3  -7   1 1008.90   35.20
   3  -7   1 1054.29   35.00
   3  -7   1 1036.50   95.29
   3  -7   1 1057.49   41.50
  -4   7  -1  301.07   68.79
  -4   7  -1  308.27   21.40
  -4   7  -1  344.37   12.30
  -4   7  -1  343.67   14.80
   4  -7   1  358.56   22.60
   4  -7   1  331.17   65.19
   4  -7   1  329.47   14.20
   4  -7   1  339.87   11.80
   4  -7   1  314.67   13.80
  -5   7  -1   28.50    5.40
  -5   7  -1   48.30   45.20
  -5   7  -1   35.80    3.30
  -5   7  -1   26.50   10.30
   5  -7   1   40.90    5.40
   5  -7   1   -1.60   33.80
   5  -7   1   39.90    5.10
   5  -7   1   38.90    3.60
  -6   7  -1  166.08   63.59
  -6   7  -1  151.98   15.80
  -6   7  -1  158.38    7.50
   6  -7   1  163.68    6.90
   6  -7   1  151.58    9.00
   6  -7   1  156.18   17.80
   6  -7   1  162.18   49.60
   6  -7   1  169.08   10.70
  -7   7  -1  397.86   15.10
  -7   7  -1  389.46   21.70
  -7   7  -1  232.58   64.19
  -7   7  -1  428.66   17.30
   7  -7   1  296.77   61.89
   7  -7   1  411.86   17.50
   7  -7   1  420.26   16.70
   7  -7   1  413.36   24.30
   7  -7   1  417.96   14.50
  -8   7  -1  763.12   26.70
  -8   7  -1  783.22   28.10
  -8   7  -1  730.13   99.79
  -8   7  -1  770.82   31.80
   8  -7   1  780.92   26.10
   8  -7   1  852.61   87.49
   8  -7   1  796.52   35.40
   8  -7   1  751.62   27.90
   8  -7   1  773.82   28.40
  -9   7  -1  101.69    7.60
  -9   7  -1  120.49    9.90
  -9   7  -1  121.59   16.30
   9  -7   1  145.89   16.90
   9  -7   1   86.19   46.60
   9  -7   1  128.99   12.00
   9  -7   1  112.99    9.70
   9  -7   1  111.89    6.50
 -10   7  -1  158.78    9.50
 -10   7  -1  177.28   17.10
  10  -7   1  203.78   23.90
  10  -7   1  159.48   13.80
  10  -7   1  177.28   11.30
  10  -7   1  175.78   12.00
  10  -7   1  124.79   51.69
 -11   7  -1   83.39    9.20
 -11   7  -1   78.19   53.39
 -11   7  -1   76.89    7.70
 -11   7  -1  114.69   14.00
  11  -7   1   87.69   44.80
  11  -7   1   97.69    9.90
  11  -7   1  102.79   16.90
  11  -7   1   92.69    6.40
  11  -7   1   88.19   10.40
 -12   7  -1  653.63   24.40
 -12   7  -1  674.93   24.80
  12  -7   1  688.43   23.70
  12  -7   1  815.12   94.79
  12  -7   1  697.93   35.50
  12  -7   1  702.83   26.10
  12  -7   1  628.74   27.10
 -13   7  -1   21.20    8.90
  13  -7   1   23.70    3.50
  13  -7   1   27.00    6.30
  13  -7   1   41.00   38.30
  14  -7   1   42.80   41.20
  14  -7   1   55.89   15.10
  13   6  -1   10.30    3.10
  13   6  -1   18.40    2.40
  12   6  -1   81.69    6.00
  12   6  -1   88.49    9.10
  12   6  -1   74.29    4.70
  11   6  -1    5.20    3.50
  11   6  -1    3.20    2.90
  11   6  -1    2.80    2.10
  11   6  -1   10.40    4.20
  10   6  -1  145.99    7.30
  10   6  -1  149.59    8.70
  10   6  -1  150.58    6.40
  10   6  -1  142.09    7.30
   9   6  -1  182.88    8.00
   9   6  -1  176.08    8.10
   9   6  -1  181.48    7.30
   9   6  -1  175.08    9.70
   8   6  -1    7.10    2.60
   8   6  -1    5.70    2.20
   8   6  -1    7.90    4.90
   8   6  -1    9.50    3.10
  -8  -6   1   -7.60    9.30
  -8  -6   1   10.00    8.60
   7   6  -1    2.10   19.20
   7   6  -1    7.40    2.30
   7   6  -1   13.90    5.40
   7   6  -1    9.80    2.00
  -7  -6   1   11.40   15.40
  -7  -6   1    9.00    2.50
   6   6  -1   16.40    5.50
   6   6  -1   20.20   22.90
   6   6  -1   17.60    3.00
   6   6  -1   13.20    2.30
   6   6  -1   16.80    1.90
  -6  -6   1   12.00   16.90
  -6  -6   1   15.10    2.20
   5   6  -1  455.15   14.30
   5   6  -1  445.06   15.60
   5   6  -1  359.66   48.40
   5   6  -1  426.66   18.40
   5   6  -1  428.66   15.20
  -5  -6   1  428.36   46.50
  -5  -6   1  452.15   15.10
   4   6  -1 1880.71  108.39
   4   6  -1 2082.29   69.89
  -4  -6   1 2385.26  108.59
   3   6  -1  772.52   25.60
   3   6  -1  741.73   29.60
   3   6  -1  749.82   25.10
   3   6  -1  834.82   74.49
  -3  -6   1  769.52   66.49
  -3  -6   1  746.93   25.40
  -3  -6   1  749.53   24.70
  -3  -6   1  733.13   24.60
   2   6  -1  378.36   22.30
   2   6  -1  393.56   14.50
   2   6  -1  416.16   13.10
   2   6  -1  440.56   64.09
   2   6  -1  384.16   15.00
  -2  -6   1  367.26   14.20
  -2  -6   1  481.85   60.39
  -2  -6   1  416.26   13.70
  -2  -6   1  394.26   18.80
   1   6  -1   82.09   11.70
   1   6  -1   71.89    7.30
   1   6  -1   82.89    3.90
   1   6  -1   83.89    7.50
   1   6  -1   96.49   46.90
  -1  -6   1   85.19    5.30
  -1  -6   1   85.59    3.60
  -1  -6   1   67.89    6.80
  -1  -6   1   96.89   11.20
  -1  -6   1   23.40   39.70
   0   6  -1  504.25   71.49
   0   6  -1  510.85   16.60
   0   6  -1  482.15   18.50
   0   6  -1  533.15   19.20
   0  -6   1  496.05   17.40
   0  -6   1  476.25   24.10
   0  -6   1  502.25   67.89
  -1   6  -1  205.58   10.30
  -1   6  -1  199.58   18.90
  -1   6  -1  212.88    8.10
  -1   6  -1  230.58   11.00
  -1   6  -1  214.78   57.59
   1  -6   1  226.38    7.80
   1  -6   1  215.68   11.10
   1  -6   1  220.68   18.40
   1  -6   1  203.88   53.89
   1  -6   1  208.08    9.80
  -2   6  -1 1343.77   44.20
  -2   6  -1 1385.46  109.29
  -2   6  -1 1279.97   44.30
  -2   6  -1 1376.26   48.50
   2  -6   1 1374.06  103.09
   2  -6   1 1325.07   48.50
   2  -6   1 1307.67   43.80
  -3   6  -1  748.93   24.30
  -3   6  -1  714.23   31.50
  -3   6  -1  611.34  143.09
   3  -6   1  737.93   24.10
   3  -6   1  723.13   25.80
   3  -6   1  693.23   32.50
   3  -6   1  754.82   25.70
   3  -6   1  936.21  111.99
  -4   6  -1  -24.80   45.10
  -4   6  -1    6.20    2.60
  -4   6  -1    5.50    5.20
  -4   6  -1   -7.50   10.90
   4  -6   1    5.30    5.40
   4  -6   1    3.00    4.80
   4  -6   1    0.10   11.50
   4  -6   1    1.10   51.89
   4  -6   1    3.00    2.20
  -5   6  -1  293.47   66.39
  -5   6  -1  259.77   12.30
  -5   6  -1  251.47    9.90
  -5   6  -1  226.88   17.60
   5  -6   1  236.78   11.70
   5  -6   1  246.58   19.90
   5  -6   1  258.07    9.50
   5  -6   1  323.97   62.89
   5  -6   1  263.97   12.70
  -6   6  -1  689.23   24.30
  -6   6  -1  629.14   84.99
  -6   6  -1  668.23   22.80
  -6   6  -1  636.34   27.80
   6  -6   1  680.03   29.70
   6  -6   1  656.13   22.40
   6  -6   1  709.53   81.09
   6  -6   1  705.83   24.50
   6  -6   1  640.04   23.80
  -7   6  -1  100.69   10.70
  -7   6  -1  101.49    7.90
  -7   6  -1  138.89   49.80
  -7   6  -1   96.39    6.10
   7  -6   1   68.89   37.70
   7  -6   1   88.99    9.40
   7  -6   1  106.19    5.40
   7  -6   1   91.49    7.70
  -8   6  -1  555.24   20.00
  -8   6  -1  569.64   21.20
  -8   6  -1  559.44   24.50
   8  -6   1  581.04   22.00
   8  -6   1  561.44   27.90
   8  -6   1  539.15   21.10
   8  -6   1  553.24   74.59
   8  -6   1  576.44   19.50
  -9   6  -1  283.37   11.80
  -9   6  -1  263.27   17.10
  -9   6  -1  212.98   58.99
  -9   6  -1  265.77   12.70
   9  -6   1  259.57   12.80
   9  -6   1  272.57   10.80
   9  -6   1  266.97   14.80
   9  -6   1  267.17   56.89
   9  -6   1  289.07   22.90
 -10   6  -1  473.85   17.90
 -10   6  -1  406.56   80.19
 -10   6  -1  470.15   18.40
 -10   6  -1  474.25   21.10
  10  -6   1  456.25   19.00
  10  -6   1  448.56   20.50
  10  -6   1  460.85   16.90
  10  -6   1  525.45   29.80
  10  -6   1  513.55   73.39
 -11   6  -1  950.70   33.60
 -11   6  -1  965.00   33.30
  11  -6   1  984.50   42.10
  11  -6   1  986.60   32.80
  11  -6   1  770.52   91.59
  11  -6   1  990.80   35.70
  11  -6   1  998.10   34.60
 -12   6  -1   63.79   56.89
 -12   6  -1   80.69    8.10
  12  -6   1   82.69   43.00
  12  -6   1   80.29    6.30
  12  -6   1   86.39    9.00
  12  -6   1  101.59   16.40
  12  -6   1   61.99    8.50
 -13   6  -1   -9.70   31.50
 -13   6  -1   34.40    4.90
  13  -6   1   32.30    4.00
  13  -6   1   32.90    8.40
  13  -6   1   74.89   15.40
  13  -6   1   46.50    6.70
  13  -6   1   79.19   39.50
 -14   6  -1   12.40    6.80
  14  -6   1    8.10    5.60
  14  -6   1    2.60    3.00
  14  -6   1  -24.60   30.20
 -15   6  -1   14.80    7.70
  15  -6   1   21.50   33.50
  15  -6   1    5.40    3.30
  14   5  -1  166.58    8.20
  14   5  -1  158.58    8.10
  14   5  -1  154.68    7.00
  13   5  -1  182.38    7.30
  13   5  -1  144.99    9.00
  13   5  -1  175.38    8.20
  13   5  -1  172.78    8.10
  12   5  -1    2.40    2.00
  12   5  -1   -3.40    2.90
  12   5  -1   -0.50    3.60
  12   5  -1    2.10    2.70
  11   5  -1   39.60    3.60
  11   5  -1   33.10    4.60
  11   5  -1   35.50    4.10
  11   5  -1   36.40    3.90
  10   5  -1   25.70    3.60
  10   5  -1   21.00    2.60
  10   5  -1   20.90    3.00
  10   5  -1   22.90    3.30
   9   5  -1   81.79    4.70
   9   5  -1   89.99    5.20
   9   5  -1   77.09    5.30
   9   5  -1   92.29    5.50
   8   5  -1  169.78    7.10
   8   5  -1  162.28    7.40
   8   5  -1  168.68    7.20
   8   5  -1  165.58    6.80
   7   5  -1   16.80    2.40
   7   5  -1   14.10    2.00
   7   5  -1   15.70    3.30
  -7  -5   1   27.50   13.90
   6   5  -1  312.07   11.40
   6   5  -1  322.67   11.50
   6   5  -1  324.67   11.10
   6   5  -1  368.96   39.20
   6   5  -1  312.07   12.40
  -6  -5   1  351.36   33.10
  -6  -5   1  334.17   11.60
   5   5  -1 1070.29   68.89
   5   5  -1 1110.99   36.40
   5   5  -1 1107.39   37.50
  -5  -5   1 1092.39   63.99
  -5  -5   1 1151.18   36.30
   4   5  -1 2282.67   74.99
   4   5  -1 2292.77  112.59
  -4  -5   1 2313.77  107.09
   3   5  -1  779.42   24.60
   3   5  -1  731.73   67.89
   3   5  -1  727.43   28.20
   3   5  -1  739.13   25.00
  -3  -5   1  755.22   24.40
  -3  -5   1  755.02   62.59
  -3  -5   1  717.73   24.10
   2   5  -1  192.98    6.40
   2   5  -1  177.48    8.30
   2   5  -1  187.28   13.60
   2   5  -1  202.48    7.80
   2   5  -1  176.98   41.90
  -2  -5   1  181.98   11.20
  -2  -5   1  192.68    7.10
  -2  -5   1  198.88   39.20
  -2  -5   1  179.68    7.70
   1   5  -1  380.76   12.70
   1   5  -1  353.06   17.00
   1   5  -1  374.46   11.70
   1   5  -1  231.68   43.80
   1   5  -1  343.87   13.10
  -1  -5   1  346.07   48.50
  -1  -5   1  360.16   12.20
  -1  -5   1  342.87   12.80
  -1  -5   1  341.87   16.20
   0   5  -1 3244.98  149.79
   0  -5   1 3264.57  106.39
   0  -5   1 3286.57  146.79
  -1   5  -1 4076.69  182.28
   1  -5   1 4608.84  183.98
   1  -5   1 4054.49  136.09
  -2   5  -1  749.42   25.00
  -2   5  -1  706.03   28.60
  -2   5  -1  728.43   25.10
  -2   5  -1  699.63   69.79
  -2   5  -1  750.02   23.90
   2  -5   1  752.72   24.70
   2  -5   1  673.83   66.09
   2  -5   1  723.53   24.90
   2  -5   1  722.93   28.70
  -3   5  -1  895.41   28.70
  -3   5  -1  929.81   30.80
  -3   5  -1  715.73   81.99
  -3   5  -1  851.41   33.30
   3  -5   1  876.51   34.10
   3  -5   1  880.11   78.09
   3  -5   1  849.61   29.60
  -4   5  -1   11.70   45.30
  -4   5  -1   11.30    2.70
  -4   5  -1   14.00    5.30
   4  -5   1   10.50   44.30
   4  -5   1   17.10    5.10
   4  -5   1    7.90    4.70
   4  -5   1    3.90   11.40
   4  -5   1   10.00    2.10
  -5   5  -1   18.00   10.30
  -5   5  -1  -14.40   40.40
  -5   5  -1   38.00    5.60
  -5   5  -1   24.30    2.80
   5  -5   1   38.20    5.90
   5  -5   1   28.10    5.20
   5  -5   1   35.00    2.90
   5  -5   1   50.59   41.50
   5  -5   1   28.80   11.80
  -6   5  -1   90.39    5.70
  -6   5  -1   94.29    7.90
  -6   5  -1   46.10   40.80
  -6   5  -1   83.59   10.20
   6  -5   1   91.89    5.10
   6  -5   1   92.09    9.00
   6  -5   1  153.68   44.00
   6  -5   1   88.49    7.50
   6  -5   1   91.59   12.30
  -7   5  -1  213.38    9.20
  -7   5  -1  233.58   14.90
  -7   5  -1  231.78   10.50
   7  -5   1  220.08   11.70
   7  -5   1  227.58   17.40
   7  -5   1  198.88   10.30
   7  -5   1  221.58    8.70
   7  -5   1  225.78   48.90
  -8   5  -1  310.77   63.19
  -8   5  -1  417.06   22.50
  -8   5  -1  440.26   16.40
  -8   5  -1  423.76   15.60
   8  -5   1  434.26   17.60
   8  -5   1  404.96   16.40
   8  -5   1  464.05   64.19
   8  -5   1  440.96   23.20
   8  -5   1  424.16   15.10
  -9   5  -1   77.49   43.80
  -9   5  -1   35.10    4.10
  -9   5  -1   39.70    5.10
  -9   5  -1   41.20   10.10
   9  -5   1   44.90   11.80
   9  -5   1   74.19   38.40
   9  -5   1   37.30    3.40
   9  -5   1   47.50    6.80
   9  -5   1   39.20    5.40
 -10   5  -1   23.30   50.29
 -10   5  -1   31.50    4.80
 -10   5  -1   42.40    6.60
 -10   5  -1   25.70    3.80
  10  -5   1   56.09   13.00
  10  -5   1   31.10    3.60
  10  -5   1   34.20    6.70
  10  -5   1   32.30    5.60
  10  -5   1   26.00   34.90
 -11   5  -1  650.83   23.60
 -11   5  -1  518.05   85.59
  11  -5   1  630.64   24.20
  11  -5   1  587.24   73.29
  11  -5   1  641.14   25.70
  11  -5   1  662.53   32.90
  11  -5   1  677.63   22.70
 -12   5  -1  610.94   93.39
 -12   5  -1  654.03   25.30
  12  -5   1  634.64   23.90
  12  -5   1  566.84   29.90
  12  -5   1  677.13   78.29
  12  -5   1  682.33   33.40
  12  -5   1  617.84   22.20
 -13   5  -1   53.09    5.80
 -13   5  -1   78.49   49.99
  13  -5   1   41.30   34.30
  13  -5   1   65.49    8.80
  13  -5   1   54.19    8.30
  13  -5   1   66.69    6.00
  13  -5   1  100.79   16.20
 -14   5  -1   -2.10   39.80
  14  -5   1   -2.00   29.70
  14  -5   1   11.30    5.30
  14  -5   1   37.30   13.50
  15  -5   1    6.60    3.30
  15  -5   1   17.80    5.50
  14   4  -1    6.40    3.00
  14   4  -1    3.00    2.20
  13   4  -1  162.38    6.80
  13   4  -1  169.08    7.80
  13   4  -1  146.59    9.30
  13   4  -1  133.39    7.10
  12   4  -1   -1.00    2.70
  12   4  -1    2.10    4.10
  12   4  -1    4.60    2.80
  12   4  -1    7.30    2.20
  11   4  -1  214.28    9.40
  11   4  -1  221.88    8.70
  11   4  -1  227.98    9.40
  11   4  -1  220.98    8.60
  10   4  -1  138.09    6.00
  10   4  -1  133.59    6.80
  10   4  -1  138.69    6.90
  10   4  -1  139.99    6.30
   9   4  -1   23.10    2.90
   9   4  -1   20.70    3.80
   9   4  -1   23.80    2.50
   9   4  -1   27.50    3.10
   8   4  -1   28.50    2.90
   8   4  -1   30.90    2.90
   8   4  -1   28.90    2.50
   7   4  -1    2.80    3.00
   7   4  -1    4.50    1.70
   7   4  -1    3.50    1.60
   7   4  -1    3.40    1.90
  -7  -4   1    0.80    9.90
  -7  -4   1    5.70    7.40
   6   4  -1   84.39    4.40
   6   4  -1   91.49    4.30
   6   4  -1   85.69    4.60
  -6  -4   1   62.69   18.10
   5   4  -1 1039.80   33.50
   5   4  -1  995.50   33.50
   5   4  -1 1030.10   61.79
  -5  -4   1 1072.39   57.99
   4   4  -1  183.38    7.10
   4   4  -1  171.38    7.30
   4   4  -1  167.18    9.20
   4   4  -1  184.98   35.20
  -4  -4   1  142.69   30.80
  -4  -4   1  183.28    7.10
   3   4  -1  238.18    8.50
   3   4  -1  240.48    7.80
   3   4  -1  269.87   37.50
   3   4  -1  236.78    8.90
   3   4  -1  242.48   11.20
  -3  -4   1  225.18   32.60
  -3  -4   1  235.68    8.40
   2   4  -1   64.69    4.00
   2   4  -1   69.29    7.70
   2   4  -1   54.39   23.30
   2   4  -1   75.69    3.50
   2   4  -1   67.49    2.50
  -2  -4   1   60.09   22.30
  -2  -4   1   64.79    3.50
  -2  -4   1   66.99    3.20
  -2  -4   1   64.59    5.40
   1   4  -1 3801.62  156.88
  -1  -4   1 3828.32  154.38
   0   4  -1 2349.67   73.39
   0   4  -1 2160.18  119.29
   0  -4   1 2204.58   72.99
   0  -4   1 2084.79  105.99
  -1   4  -1  248.58    9.30
  -1   4  -1  267.37   42.60
  -1   4  -1  233.38    9.40
  -1   4  -1  240.78   12.50
  -1   4  -1  244.18    8.30
   1  -4   1  247.88    9.30
   1  -4   1  237.18   39.90
   1  -4   1  229.68   12.60
   1  -4   1  238.28    9.10
   1  -4   1  252.27    8.20
  -2   4  -1 2220.08   72.79
  -2   4  -1 2213.68  112.29
   2  -4   1 2235.98  109.69
   2  -4   1 2176.88   72.79
  -3   4  -1   13.80   25.50
  -3   4  -1    0.30    2.80
  -3   4  -1    1.00    3.30
  -3   4  -1   -1.90    6.00
  -3   4  -1    0.40    1.40
   3  -4   1   -0.30    1.30
   3  -4   1   -3.40    2.60
   3  -4   1    2.50    6.10
   3  -4   1   16.70   24.00
   3  -4   1   -0.30    2.80
  -4   4  -1   43.50    4.10
  -4   4  -1   53.29    6.20
  -4   4  -1   58.89   38.60
  -4   4  -1   48.20    8.90
   4  -4   1   47.70    5.90
   4  -4   1   43.80    4.60
   4  -4   1   22.10   32.50
   4  -4   1   36.40    9.30
  -5   4  -1   31.50    3.50
  -5   4  -1   35.10    5.30
  -5   4  -1   19.00    9.70
   5  -4   1   32.40    2.90
   5  -4   1   21.60   10.80
   5  -4   1   29.70   38.60
   5  -4   1   33.10    5.80
  -6   4  -1   25.40    8.60
  -6   4  -1   46.20    5.10
  -6   4  -1   29.50    3.10
   6  -4   1   11.10   34.40
   6  -4   1   34.30    4.80
   6  -4   1   42.30    4.20
   6  -4   1   33.50    5.20
   6  -4   1   38.70   10.10
  -7   4  -1   50.19    4.90
  -7   4  -1    6.60   32.60
  -7   4  -1   50.89    6.10
  -7   4  -1   57.19    7.60
   7  -4   1   25.50   29.20
   7  -4   1   46.70    4.10
   7  -4   1   55.59    9.80
   7  -4   1   44.30    5.90
  -8   4  -1   23.00   34.70
  -8   4  -1    3.90    3.40
  -8   4  -1    8.30    2.90
  -8   4  -1   12.30    5.50
   8  -4   1    8.40    8.60
   8  -4   1    2.00    1.90
   8  -4   1    2.70    3.60
   8  -4   1   -3.00   25.70
  -9   4  -1   83.39   43.10
  -9   4  -1   87.79    8.00
  -9   4  -1   86.79    6.10
  -9   4  -1   76.69    6.30
   9  -4   1   96.29   12.10
   9  -4   1   85.79   35.30
   9  -4   1   67.49    6.80
   9  -4   1   80.99    5.40
 -10   4  -1   -9.90   35.30
  10  -4   1   16.60   11.40
  10  -4   1   56.19   33.40
 -11   4  -1  207.18   10.70
 -11   4  -1  186.18   54.89
  11  -4   1  213.48    9.50
  11  -4   1  219.08   11.20
  11  -4   1  237.38   22.80
  11  -4   1  190.68   44.60
 -12   4  -1   16.80    4.00
 -12   4  -1   70.19   46.70
  12  -4   1   38.70   13.30
  12  -4   1   24.00    5.40
  12  -4   1    1.60   29.60
  12  -4   1   17.20    3.20
 -13   4  -1   30.20    4.70
 -13   4  -1   28.10   42.80
  13  -4   1   21.70    3.40
  13  -4   1   51.99   31.90
 -14   4  -1   60.69   44.00
 -14   4  -1   16.20    4.40
  14  -4   1   20.30    5.40
  14  -4   1   52.89   13.70
  14  -4   1    2.80   27.80
  14  -4   1   14.20    3.20
 -15   4  -1   22.10   38.40
  15  -4   1   49.99    4.70
  15  -4   1   71.09    8.10
  15  -4   1   66.19   32.30
  15   3  -1   62.59    4.80
  15   3  -1   74.29    6.20
  13   3  -1   56.49    5.40
  13   3  -1   42.90    5.60
  13   3  -1   48.70    4.30
  12   3  -1   59.49    6.40
  12   3  -1   61.69    7.70
  12   3  -1   55.09    4.50
  11   3  -1   24.30    3.40
  11   3  -1   30.90    3.20
  11   3  -1   35.60    4.70
  11   3  -1   31.20    2.90
  10   3  -1  294.87   11.60
  10   3  -1  311.37   10.80
  10   3  -1  299.07   11.60
  10   3  -1  303.17   11.10
   9   3  -1  122.49    6.20
   9   3  -1  125.69    5.70
   9   3  -1  128.89    6.10
   9   3  -1  123.59    5.30
   8   3  -1  104.19    5.30
   8   3  -1  104.19    4.40
   8   3  -1  109.89    5.80
   7   3  -1  168.88    6.50
   7   3  -1  171.28    6.90
  -7  -3   1  145.79   17.50
  -7  -3   1  158.88   15.50
  -6  -3   1   13.60   14.20
  -6  -3   1   14.60   10.10
   5   3  -1  144.99    6.00
   5   3  -1  192.18   27.10
   5   3  -1  134.69    5.70
   5   3  -1  165.78    5.60
   5   3  -1  143.59    6.40
  -5  -3   1  116.99   24.10
   4   3  -1 1164.98   59.79
  -4  -3   1 1136.19   57.39
   3   3  -1   45.10    2.60
   3   3  -1   43.50    3.00
   3   3  -1   39.60    3.70
   3   3  -1   45.10   18.90
  -3  -3   1   48.10    2.50
  -3  -3   1   35.60   15.90
   2   3  -1  361.46   12.40
   2   3  -1  438.06   37.10
   2   3  -1  381.16   13.70
   2   3  -1  380.56   12.20
  -2  -3   1  341.27   12.40
  -2  -3   1  391.06   34.60
  -2  -3   1  367.96   12.10
  -2  -3   1  359.36   12.10
   1   3  -1   64.09    3.40
   1   3  -1   61.39    8.40
   1   3  -1   33.40   24.60
   1   3  -1   51.59    3.90
  -1  -3   1   56.59    3.00
  -1  -3   1   63.29    2.30
  -1  -3   1   57.99    7.40
  -1  -3   1   53.39   23.50
  -1  -3   1   59.39    3.80
   0   3  -1   65.29    6.90
   0   3  -1   65.79    4.30
   0   3  -1   57.19   29.10
   0   3  -1   65.99    2.70
   0   3  -1   55.29    4.30
   0  -3   1   55.09   28.10
   0  -3   1   63.19    7.10
   0  -3   1   71.89    4.00
   0  -3   1   68.59    2.60
   0  -3   1   56.09    4.50
  -1   3  -1 3972.20  189.58
   1  -3   1 4088.59  184.28
  -2   3  -1 1672.73   55.99
  -2   3  -1 1763.82   89.49
   2  -3   1 1817.52   88.79
   2  -3   1 1642.24   56.09
  -3   3  -1   31.50   23.60
  -3   3  -1   29.40    2.60
  -3   3  -1   29.80    3.90
  -3   3  -1   25.90    5.40
   3  -3   1   33.60    3.20
   3  -3   1   28.10    3.60
   3  -3   1   33.80    6.10
   3  -3   1   31.10    2.30
   3  -3   1   28.30   22.20
  -4   3  -1   22.40    2.10
  -4   3  -1   27.80    6.10
  -4   3  -1   33.60    3.50
   4  -3   1    0.20   21.80
   4  -3   1   29.70    3.70
   4  -3   1   29.40    3.40
   4  -3   1   31.50    6.50
   4  -3   1   28.90    2.70
  -5   3  -1  257.17   44.60
  -5   3  -1  341.17   12.50
  -5   3  -1  316.87   16.80
  -5   3  -1  362.46   13.40
   5  -3   1  352.66   12.20
   5  -3   1  343.07   18.80
   5  -3   1  449.76   56.69
   5  -3   1  337.27   13.30
  -6   3  -1  -31.50   30.80
  -6   3  -1   -0.40    2.60
  -6   3  -1  -10.60    6.60
  -6   3  -1    3.40    3.80
   6  -3   1  -15.90   29.50
   6  -3   1    1.40    2.40
   6  -3   1   -5.10    8.90
   6  -3   1    2.70    3.80
  -7   3  -1  142.89    7.10
  -7   3  -1   93.99   39.60
  -7   3  -1  134.79    7.00
  -7   3  -1  146.99    9.10
   7  -3   1  135.09    6.30
   7  -3   1  123.99   13.70
   7  -3   1  110.69   35.00
   7  -3   1  135.29    8.30
  -8   3  -1  990.10   33.00
  -8   3  -1 1004.60   32.80
  -8   3  -1 1034.70   82.09
  -8   3  -1 1039.50   33.70
   8  -3   1  990.60   33.90
   8  -3   1 1012.40   33.30
   8  -3   1 1017.20   36.90
   8  -3   1 1035.80   71.09
  -9   3  -1   57.89    5.80
  -9   3  -1   36.00   33.50
   9  -3   1   70.89   10.20
   9  -3   1   92.79   31.60
   9  -3   1   49.40    6.10
   9  -3   1   53.29    4.60
 -10   3  -1    0.20    3.30
 -10   3  -1  -11.50   33.20
  10  -3   1    6.40   10.10
  10  -3   1   -4.80    4.00
  10  -3   1   17.10   28.30
  10  -3   1   -0.70    2.50
 -11   3  -1  442.86   16.60
 -11   3  -1  360.36   63.39
  11  -3   1  413.46   16.80
  11  -3   1  425.96   15.70
  11  -3   1  445.06   54.89
  11  -3   1  438.76   24.70
 -12   3  -1   32.50    4.60
 -12   3  -1   17.00   38.10
  12  -3   1   38.50    5.30
  12  -3   1   31.40    3.70
  12  -3   1   42.30   28.50
 -13   3  -1   99.89   45.20
 -13   3  -1  102.09    9.60
  13  -3   1  108.99    8.70
  13  -3   1   86.29   31.60
  13  -3   1  159.68   21.00
  13  -3   1  110.69    6.90
 -14   3  -1   28.10   35.10
 -14   3  -1   44.30    5.00
  14  -3   1   45.10    4.20
  14  -3   1   -8.10   23.20
  14  -3   1   57.99    7.70
 -15   3  -1    0.70   33.50
  15  -3   1    6.60    3.10
  15  -3   1  -20.60   21.60
  14   2  -1   83.19    6.20
  14   2  -1   77.29    5.80
  14   2  -1   74.89    5.20
  13   2  -1   23.70    2.90
  13   2  -1   19.90    3.50
  13   2  -1   28.20    3.70
  12   2  -1   72.19    6.10
  12   2  -1   84.49    5.60
  12   2  -1   72.69    4.90
  12   2  -1   99.59    9.70
  11   2  -1  115.59    5.90
  11   2  -1  126.69    9.10
  11   2  -1  111.49    6.70
  11   2  -1  111.79    6.10
  10   2  -1   25.70    2.90
  10   2  -1   18.90    3.00
  10   2  -1   17.90    2.50
  10   2  -1   25.10    4.50
   9   2  -1  219.08    8.30
   9   2  -1  229.28    9.20
   9   2  -1  212.08    8.80
   9   2  -1  212.98    8.10
  -9  -2   1  205.98   20.20
  -9  -2   1  211.08   22.40
   8   2  -1   46.40    3.40
   8   2  -1   39.30    4.00
   8   2  -1   43.20    3.20
   8   2  -1   56.69    4.80
  -8  -2   1   19.90   11.80
  -8  -2   1   46.30   15.60
   7   2  -1    1.70    1.70
   7   2  -1    2.40    1.70
   7   2  -1    4.70    2.10
   7   2  -1    7.30    2.20
  -7  -2   1   -1.00   10.80
  -7  -2   1    4.10   14.90
   6   2  -1  631.94   20.90
   6   2  -1  617.94   20.60
  -6  -2   1  644.04   34.10
  -6  -2   1  616.74   41.30
  -5  -2   1 1407.26   54.99
  -5  -2   1 1325.67   62.59
   4   2  -1  340.77   11.40
   4   2  -1  358.86   11.70
  -4  -2   1  319.77   27.20
   3   2  -1   13.10    1.70
   3   2  -1   14.70    1.40
   3   2  -1   13.20   12.80
   3   2  -1   13.50    1.20
  -3  -2   1   13.00    1.20
  -3  -2   1   -0.20   11.40
   2   2  -1  171.48    5.80
   2   2  -1  168.28   25.00
   2   2  -1  159.68    6.00
   2   2  -1  156.58    6.50
  -2  -2   1  173.28    5.60
  -2  -2   1  160.88    5.80
  -2  -2   1  155.28   22.60
   1   2  -1  550.14   18.70
  -1  -2   1  566.44   39.60
  -1  -2   1  513.25   18.30
   0   2  -1  399.66   13.00
   0   2  -1  404.86   13.30
   0   2  -1  401.86   35.90
   0   2  -1  398.06   15.10
   0  -2   1  385.56   12.90
   0  -2   1  387.96   35.70
   0  -2   1  368.46   14.60
  -1   2  -1  217.28    7.50
  -1   2  -1  216.68   10.80
  -1   2  -1  225.38    8.30
  -1   2  -1  219.28    8.20
  -1   2  -1  233.08   31.40
   1  -2   1  212.18    8.10
   1  -2   1  258.57   32.20
   1  -2   1  226.98    7.40
   1  -2   1  211.88   10.90
  -2   2  -1  152.08   10.40
  -2   2  -1  175.68    6.50
  -2   2  -1  183.48    7.40
  -2   2  -1  180.38   39.20
   2  -2   1  185.78    7.50
   2  -2   1  177.68    7.40
   2  -2   1  164.98   10.80
   2  -2   1  190.48   33.90
   2  -2   1  185.78    6.40
  -3   2  -1  588.74   19.60
  -3   2  -1  581.34   20.80
  -3   2  -1  591.24   19.20
   3  -2   1  605.14   45.30
   3  -2   1  578.24   21.30
  -4   2  -1  114.49    5.00
  -4   2  -1   78.99   24.40
  -4   2  -1  105.99    7.40
  -4   2  -1  119.99    5.50
   4  -2   1  128.69    4.90
   4  -2   1  127.89   26.20
   4  -2   1   99.89    8.40
  -5   2  -1   23.30    5.20
  -5   2  -1   10.20   28.40
  -5   2  -1   26.20    3.30
  -5   2  -1   20.90    2.80
   5  -2   1   14.20    2.10
   5  -2   1   24.60   26.60
   5  -2   1   12.30    7.00
   5  -2   1   21.20    3.50
  -6   2  -1   83.79   36.30
  -6   2  -1   47.30    4.00
  -6   2  -1   59.59    4.60
   6  -2   1   41.50    4.60
   6  -2   1   45.40    4.60
   6  -2   1   59.99   56.09
   6  -2   1   38.50    8.80
  -7   2  -1  207.58   40.80
  -7   2  -1  223.98    8.90
   7  -2   1  199.88    9.00
   7  -2   1  210.48    8.30
   7  -2   1  185.78   13.90
   7  -2   1  214.68   36.20
  -8   2  -1  297.27   48.60
  -8   2  -1  384.86   13.50
   8  -2   1  357.46   13.40
   8  -2   1  339.57   17.10
   8  -2   1  351.06   12.90
   8  -2   1  391.06   44.30
  -9   2  -1   64.79   32.90
  -9   2  -1   81.79    6.10
   9  -2   1   88.29    5.30
   9  -2   1  104.49   10.10
   9  -2   1   81.39   26.30
   9  -2   1   76.49    6.10
 -10   2  -1  294.57   51.49
 -10   2  -1  333.07   13.10
  10  -2   1  328.07   19.80
  10  -2   1  319.67   12.20
  10  -2   1  291.87   40.80
  10  -2   1  316.67   13.00
 -11   2  -1   18.30    3.90
 -11   2  -1   17.60   33.20
  11  -2   1   28.70   11.00
  11  -2   1   21.80    3.30
  11  -2   1   16.20    4.40
  11  -2   1   25.20   24.40
 -12   2  -1   62.09   36.90
 -12   2  -1   93.59    7.20
  12  -2   1   91.59    7.70
  12  -2   1   80.79    6.00
  12  -2   1   92.89   28.80
 -13   2  -1  -10.70   28.70
  13  -2   1    8.60   22.20
 -14   2  -1    0.80    3.60
 -14   2  -1  -38.20   25.30
  14  -2   1   10.40    4.40
  14  -2   1    0.50    2.70
  14  -2   1   -8.50   18.20
 -15   2  -1  167.88   11.00
 -15   2  -1  156.48   38.20
  15  -2   1  192.08    9.20
  15  -2   1  216.88   10.60
  15   1  -1   31.30    4.20
  15   1  -1   34.90    3.50
  15   1  -1   43.60    5.90
  14   1  -1    6.00    3.40
  14   1  -1    1.70    2.30
  14   1  -1    1.40    2.80
  13   1  -1  116.39    6.50
  13   1  -1  135.09    7.30
  13   1  -1  125.69    7.50
  12   1  -1    0.10    3.10
  12   1  -1   14.10    7.60
  12   1  -1    3.10    2.40
  12   1  -1    2.50    3.20
 -12  -1   1   -3.30   14.70
 -12  -1   1    4.30   12.20
  11   1  -1   59.89    4.60
  11   1  -1   69.49    7.80
  11   1  -1   60.29    4.80
  11   1  -1   57.99    5.50
 -11  -1   1   52.99   21.70
 -11  -1   1   66.79    7.50
  10   1  -1    7.70    2.80
  10   1  -1   10.00    2.20
  10   1  -1   15.80    5.30
  10   1  -1    8.90    2.90
 -10  -1   1    0.40   19.10
 -10  -1   1    0.50   16.70
 -10  -1   1    9.80    2.80
   9   1  -1   28.90    3.30
   9   1  -1   35.90    4.60
   9   1  -1   25.20    2.50
   9   1  -1   24.60    2.90
  -9  -1   1   25.50    2.90
  -9  -1   1   27.70   17.20
  -9  -1   1   46.20   38.50
   8   1  -1   65.59    5.70
   8   1  -1   49.90    4.40
   8   1  -1   50.79    3.80
  -8  -1   1   26.20   19.70
  -8  -1   1   50.49    4.00
  -8  -1   1   33.70   17.10
   7   1  -1   24.90    3.40
   7   1  -1   33.10    3.30
   7   1  -1   28.60    3.00
  -7  -1   1   30.60   17.30
  -7  -1   1   16.90   20.10
  -7  -1   1   33.30    2.80
   6   1  -1  207.28    8.60
   6   1  -1  228.78    8.60
   6   1  -1  204.48    8.00
  -6  -1   1  221.28   26.40
  -6  -1   1  235.78   32.10
  -6  -1   1  210.38    8.30
   5   1  -1  467.75   16.10
   5   1  -1  501.55   16.30
   5   1  -1  498.25   16.20
  -5  -1   1  505.15   16.40
  -5  -1   1  503.25   37.70
  -4  -1   1 2117.79   83.99
  -3  -1   1 1899.31   81.59
   2   1  -1 1017.80   49.00
  -2  -1   1 1098.89   49.30
   1   1  -1  127.29    4.20
   1   1  -1   94.59   13.50
   1   1  -1  123.99    4.50
  -1  -1   1  117.69    4.30
  -1  -1   1  115.29   14.90
  -1  -1   1  130.29    4.40
  -1   1  -1  194.68    6.80
  -1   1  -1  191.28    7.60
  -1   1  -1  184.58    6.60
  -1   1  -1  201.08    6.70
   1  -1   1  204.08    6.80
   1  -1   1  187.58   19.10
   1  -1   1  200.48    6.50
  -2   1  -1    4.30    1.90
  -2   1  -1   -1.50    5.10
  -2   1  -1   -6.00    3.60
  -2   1  -1    0.90    1.20
   2  -1   1   -2.30    3.90
   2  -1   1    2.00   16.80
   2  -1   1    1.10    1.90
   2  -1   1   -0.60    1.20
  -3   1  -1 2562.14  103.29
  -4   1  -1   21.10   16.40
  -4   1  -1   44.80    3.10
   4  -1   1   39.70    2.90
   4  -1   1   47.90   16.90
   4  -1   1   46.70    4.30
   4  -1   1   47.60    3.30
  -5   1  -1  232.98   35.00
  -5   1  -1  261.77    9.60
   5  -1   1  223.08   11.80
   5  -1   1  199.18   28.90
   5  -1   1  261.37    9.70
   5  -1   1  273.07    9.90
  -6   1  -1 1299.67   41.10
   6  -1   1 1274.17   41.00
   6  -1   1 1194.78   42.30
  -7   1  -1   10.90   24.30
  -7   1  -1   38.80    3.40
   7  -1   1   25.80    6.40
   7  -1   1   31.80    3.10
   7  -1   1   12.30   18.20
  -8   1  -1  265.57   10.30
  -8   1  -1  279.17   40.40
   8  -1   1  299.77   33.80
   8  -1   1  261.77   13.30
   8  -1   1  252.97   10.10
   8  -1   1  257.97    9.90
  -9   1  -1   -1.30    2.60
  -9   1  -1    3.00   23.40
   9  -1   1   28.30   18.00
   9  -1   1    1.70    6.30
   9  -1   1   -2.00    2.10
 -10   1  -1    9.80   26.00
 -10   1  -1   12.00    3.10
  10  -1   1  -16.70   16.70
  10  -1   1   10.00    5.80
  10  -1   1    5.70    7.90
  10  -1   1   12.50    2.80
 -11   1  -1  375.76   49.90
 -11   1  -1  350.66   13.80
  11  -1   1  353.96   13.20
  11  -1   1  377.16   38.20
  11  -1   1  336.97   20.00
  11  -1   1  338.17   13.60
 -12   1  -1    2.40    3.30
  12  -1   1  -18.40   23.00
  12  -1   1   23.20   10.30
  12  -1   1    1.30    3.70
  12  -1   1   -1.10    2.60
 -13   1  -1   22.90    4.20
 -13   1  -1   -3.00   23.70
  13  -1   1   24.20    3.40
  13  -1   1   34.40    4.70
 -14   1  -1  -13.10   18.70
 -14   1  -1  -14.00   17.80
  14  -1   1   -2.30    2.60
  14  -1   1    3.00    3.30
  15  -1   1   44.50    4.20
  15  -1   1   43.50    4.70
  15   0  -1   71.89    5.50
  15   0  -1   66.89    6.80
  15   0  -1   85.79    6.70
  14   0  -1   41.10    4.60
  14   0  -1   44.80    4.70
  14   0  -1   49.10    6.10
 -14   0   1   14.50   16.40
 -14   0   1   21.10   19.00
  13   0  -1    2.30    3.50
  13   0  -1    0.30    2.40
  13   0  -1   24.70    8.60
  13   0  -1   -4.10    3.10
 -13   0   1   15.30   21.20
 -13   0   1   -3.40    3.10
 -13   0   1  -11.90   21.20
  12   0  -1  510.45   18.90
  12   0  -1  559.84   23.50
  12   0  -1  517.95   18.60
  12   0  -1  508.65   18.10
 -12   0   1  474.55   53.49
 -12   0   1  507.85   18.70
  11   0  -1  201.58    9.20
  11   0  -1  206.78    8.40
  11   0  -1  197.08   14.40
 -11   0   1  198.78    9.10
 -11   0   1  196.48   36.80
  10   0  -1  170.58    7.10
  10   0  -1  160.38    7.80
  10   0  -1  157.58   12.20
 -10   0   1  133.89   31.30
 -10   0   1  169.38    8.10
   9   0  -1   45.00   16.70
   9   0  -1   32.60    4.40
   9   0  -1   34.80    3.50
   9   0  -1   31.80    6.00
  -9   0   1   33.90    3.20
  -9   0   1   49.50   22.90
   8   0  -1  154.48    6.90
   8   0  -1  156.58    6.40
   8   0  -1  172.08   24.00
   8   0  -1  161.58    9.30
  -8   0   1  145.59   28.10
  -8   0   1  161.38    7.00
   7   0  -1   27.60    5.00
   7   0  -1   15.60    2.10
   7   0  -1   15.90    2.90
   7   0  -1   29.50   16.50
  -7   0   1   17.10    2.70
  -7   0   1    9.70   20.20
   6   0  -1   70.19    5.00
   6   0  -1   83.49    4.40
  -6   0   1   76.99    5.10
   5   0  -1  221.48    8.90
   5   0  -1  232.98   23.60
   5   0  -1  224.98    7.80
   5   0  -1  210.88    8.00
  -5   0   1  229.98   30.00
  -5   0   1  226.88    8.00
   4   0  -1 2992.40  124.89
  -4   0   1 3387.86  131.59
   3   0  -1 1016.60   45.40
  -3   0   1 1104.49   47.30
  -2   0   1  346.07   19.80
   1   0   1    3.80    3.50
  -2   0  -1   40.00   12.10
  -2   0  -1   27.20    2.40
   2   0   1   28.90   11.40
   2   0   1   29.40    2.50
  -3   0  -1 4655.43  174.08
   3   0   1 4834.72  172.48
  -4   0  -1  456.75   31.50
  -4   0  -1  495.55   16.70
   4   0   1  514.35   28.80
   4   0   1  522.85   16.70
  -5   0  -1  293.87   10.70
  -5   0  -1  278.67   29.90
   5   0   1  289.17   10.90
   5   0   1  291.77   10.50
   5   0   1  296.07   10.10
   5   0   1  306.97   26.20
  -6   0  -1    5.30    2.70
  -6   0  -1   25.90   20.90
   6   0   1   11.40    2.70
   6   0   1   10.20    2.60
   6   0   1    5.10    4.60
   6   0   1   -7.50   15.10
  -7   0  -1    2.70    2.20
  -7   0  -1    9.50   17.70
   7   0   1    1.60    4.40
   7   0   1    3.80   13.20
   7   0   1    5.30    2.40
   7   0   1    4.40    2.20
  -8   0  -1  415.66   14.20
  -8   0  -1  367.66   37.10
   8   0   1  359.66   28.60
   8   0   1  386.16   13.90
   8   0   1  392.56   15.40
  -9   0  -1  203.68   30.60
  -9   0  -1  216.78    9.00
   9   0   1  203.98    8.60
   9   0   1  211.68   11.70
   9   0   1  238.48   24.60
   9   0   1  209.18    8.50
 -10   0  -1  140.09    7.40
 -10   0  -1  106.89   26.10
  10   0   1  109.69   18.60
  10   0   1  136.79   11.90
  10   0   1  130.49    6.80
  10   0   1  132.09    6.80
 -11   0  -1  242.78   10.80
  11   0   1  243.78   10.10
  11   0   1  273.67   15.90
  11   0   1  229.08   11.40
 -12   0  -1    7.50   14.50
 -12   0  -1   11.00   14.70
  12   0   1    9.10    3.30
  12   0   1   11.20    3.70
  12   0   1    9.60    2.80
  13   0   1   43.30    5.70
  13   0   1   26.90    3.50
  13   0   1   28.70    3.90
  14   0   1    5.10    3.30
  14   0   1    4.50    2.80
  14   0   1    9.80    3.70
  15   0   1    3.60    2.80
  15   0   1    4.20    3.20
  15  -1  -1  139.69    8.40
  15  -1  -1  118.59    6.80
  15  -1  -1  105.59    8.10
 -15   1   1   70.39   28.50
  14  -1  -1    4.90    3.90
  14  -1  -1    3.30    3.40
  14  -1  -1   -1.60    2.40
 -14   1   1  -10.60   25.50
 -14   1   1   14.60   25.40
 -14   1   1   -0.20    3.30
  13  -1  -1  323.57   13.50
  13  -1  -1  315.37   12.30
  13  -1  -1  381.46   21.20
 -13   1   1  310.67   13.20
 -13   1   1  280.87   53.19
  12  -1  -1   71.99    5.40
  12  -1  -1   65.89   23.10
  12  -1  -1  103.29   11.30
  12  -1  -1   77.49    6.90
 -12   1   1   76.89    7.20
 -12   1   1   44.40   30.60
  11  -1  -1  559.84   19.50
  11  -1  -1  561.14   24.30
  11  -1  -1  573.84   20.30
  11  -1  -1  517.85   45.90
 -11   1   1  511.25   60.89
 -11   1   1  580.64   20.30
  10  -1  -1  361.26   13.70
  10  -1  -1  358.76   18.00
  10  -1  -1  342.67   38.90
  10  -1  -1  364.76   12.80
 -10   1   1  294.67   46.50
 -10   1   1  335.77   14.60
   9  -1  -1  123.99   26.00
   9  -1  -1  127.49    6.90
   9  -1  -1  148.99   11.20
   9  -1  -1  141.29    6.10
  -9   1   1  133.89    6.90
  -9   1   1  113.89   31.60
   8  -1  -1  857.41   28.20
   8  -1  -1  838.02   30.40
   8  -1  -1  849.61   53.39
   8  -1  -1  853.71   28.70
  -8   1   1  903.01   28.60
  -8   1   1  814.42   62.09
   7  -1  -1 1426.26   71.89
   7  -1  -1 1307.47   44.80
   7  -1  -1 1288.07   43.30
  -7   1   1 1194.08   84.19
  -7   1   1 1402.66   43.30
   6  -1  -1  915.41   55.39
   6  -1  -1  832.92   28.30
   6  -1  -1  838.62   30.20
  -6   1   1  888.11   28.20
  -6   1   1  826.62   61.39
   5  -1  -1   18.00   16.50
   5  -1  -1    7.40    2.20
   5  -1  -1    7.10    1.40
   5  -1  -1    9.00    4.20
  -5   1   1    8.10    2.00
  -5   1   1   28.90   20.10
  -5   1   1    8.70    1.70
   4  -1  -1   59.79    5.60
   4  -1  -1   66.79    2.90
   4  -1  -1   59.09   16.40
   4  -1  -1   60.49    3.50
  -4   1   1   62.99    3.00
  -4   1   1   61.89    4.40
  -4   1   1   57.79    3.40
  -4   1   1   60.59   18.50
   3  -1  -1  568.04   19.90
   3  -1  -1  671.13   38.00
  -3   1   1  572.34   19.40
  -3   1   1  546.65   18.80
   2  -1  -1  263.07   25.30
   2  -1  -1  189.28    9.70
   2  -1  -1  215.28    7.60
  -2   1   1  223.88    9.20
  -2   1   1  210.88    7.60
  -2   1   1  219.58    7.10
   1  -1  -1   56.59    1.90
   1  -1  -1   54.29    2.30
   1  -1  -1   40.50    8.50
  -1   1   1   54.79    3.20
  -1   1   1   59.79    9.80
   0  -1  -1  112.99    4.00
  -1  -1  -1 1464.45   56.39
   1   1   1 1474.85   57.39
   3   1   1  129.99    5.00
  -5  -1  -1  924.01   37.60
   5   1   1  977.00   34.30
  -6  -1  -1  104.79   14.10
   6   1   1   95.09    5.40
  -7  -1  -1    6.70    9.20
   7   1   1    3.50    2.00
  -8  -1  -1   79.49   11.30
  -8  -1  -1   96.99   11.40
   8   1   1   92.99    5.10
   8   1   1   92.19    4.20
   9   1   1  620.74   20.80
   9   1   1  616.64   20.80
   9   1   1  586.44   21.10
  10   1   1  287.97   11.30
  10   1   1  293.97   11.20
  10   1   1  280.57   10.60
  10   1   1  288.27   13.20
  11   1   1  432.56   15.50
  11   1   1  445.86   18.50
  11   1   1  435.26   15.90
  11   1   1  440.16   15.90
  12   1   1   36.90    3.90
  12   1   1   44.70    4.90
  12   1   1   49.20    5.00
  13   1   1  235.28   10.20
  13   1   1  249.08   10.30
  13   1   1  250.67   10.50
  14   1   1   79.69    6.20
  14   1   1   80.79    6.10
  14   1   1   91.39    6.20
  15   1   1    6.20    3.10
  15   1   1    8.40    2.90
  15   1   1   13.00    3.40
  15  -2  -1   73.99    5.60
  15  -2  -1   86.69    7.60
 -15   2   1   67.99   37.00
 -15   2   1   61.49    5.70
  14  -2  -1   73.69    7.60
  14  -2  -1   73.79    5.80
  14  -2  -1   79.39   26.80
 -14   2   1   94.49   40.00
 -14   2   1   97.09    7.30
  13  -2  -1   63.39   27.10
  13  -2  -1   56.89    5.10
  13  -2  -1   61.39    7.10
 -13   2   1   10.00   32.60
 -13   2   1   45.40    5.00
  12  -2  -1  824.92   62.09
  12  -2  -1  859.11   28.50
  12  -2  -1  829.42   29.40
  12  -2  -1  854.41   35.00
 -12   2   1  849.32   29.30
 -12   2   1  879.01   81.09
  11  -2  -1   26.40    4.70
  11  -2  -1   23.70   26.10
  11  -2  -1   28.60    3.10
  11  -2  -1   30.50   10.10
 -11   2   1  -11.60   29.60
 -11   2   1   26.60    4.10
  10  -2  -1 1128.19   38.30
  10  -2  -1 1166.18   37.60
  10  -2  -1 1120.89   71.49
  10  -2  -1 1141.49   41.30
 -10   2   1 1092.09   84.19
 -10   2   1 1162.48   38.10
   9  -2  -1    3.50    7.00
   9  -2  -1    1.10    1.90
   9  -2  -1    0.20    3.30
   9  -2  -1   36.90   21.90
  -9   2   1   -0.30    2.40
  -9   2   1    8.00   27.30
   8  -2  -1  730.23   24.50
   8  -2  -1  743.23   27.60
   8  -2  -1  727.43   54.89
  -8   2   1  726.23   63.89
  -8   2   1  746.43   24.90
   7  -2  -1  301.97   12.60
   7  -2  -1  269.47   15.60
   7  -2  -1  299.87   10.60
  -7   2   1  231.58   43.80
  -7   2   1  303.37   10.90
  -7   2   1  296.67   11.50
  -7   2   1  290.07   11.10
   6  -2  -1  454.75   15.20
   6  -2  -1  423.86   16.10
   6  -2  -1  421.26   19.90
   6  -2  -1  507.75   51.39
  -6   2   1  448.76   15.90
  -6   2   1  464.05   17.20
  -6   2   1  497.65   57.49
  -6   2   1  456.65   15.60
   5  -2  -1  446.76   43.90
   5  -2  -1  367.16   12.20
   5  -2  -1  327.57   15.40
   5  -2  -1  353.26   12.90
  -5   2   1  385.76   44.20
  -5   2   1  366.66   14.30
  -5   2   1  366.16   12.40
   4  -2  -1 1140.39   39.80
   4  -2  -1 1195.28   63.19
  -4   2   1 1246.78   39.60
   3  -2  -1  586.14   21.60
   3  -2  -1  675.83   44.80
   3  -2  -1  609.54   20.10
  -3   2   1  589.34   20.00
  -3   2   1  609.84   21.30
   2  -2  -1  892.31   32.00
   2  -2  -1  977.10   54.79
  -2   2   1 1073.89   56.69
  -2   2   1  939.91   31.90
   1  -2  -1  673.93   22.20
   1  -2  -1  714.83   43.30
   1  -2  -1  649.74   23.60
  -1   2   1  674.93   23.80
  -1   2   1  707.03   43.90
  -1   2   1  714.43   22.30
   0  -2  -1 1661.13   69.09
   0   2   1 1677.53   70.09
   1   2   1 1232.68   53.59
  -2  -2  -1 3819.82  131.89
   2   2   1 3509.05  134.99
   3   2   1 1387.66   49.00
   4   2   1    1.70    1.50
   4   2   1    1.30    1.30
   5   2   1  466.65   15.90
   5   2   1  457.45   15.50
   6   2   1  102.69    5.00
   6   2   1   94.19    5.50
   7   2   1   15.00    2.30
   7   2   1   16.50    2.20
   8   2   1   62.99    4.40
   8   2   1   63.49    4.20
   9   2   1   -1.80    2.20
   9   2   1    0.80    2.20
  10   2   1  220.28    9.10
  10   2   1  221.78    9.20
  11   2   1  157.48    7.60
  11   2   1  187.48   10.40
  11   2   1  153.08    6.80
  11   2   1  147.39    7.60
  12   2   1   25.10    3.30
  12   2   1   36.60    4.20
  12   2   1   29.00    3.50
  13   2   1   27.10    3.30
  13   2   1   25.30    3.30
  14   2   1  150.88    7.90
  14   2   1  173.38    7.50
  14   2   1  158.88    8.00
  15  -3  -1   27.80   26.80
  15  -3  -1   27.90    3.50
  15  -3  -1   42.30    8.00
 -15   3   1   27.60   36.10
 -15   3   1   30.20    4.60
  14  -3  -1   31.40    3.60
  14  -3  -1   17.10   26.50
  14  -3  -1   39.30    5.50
 -14   3   1   33.50    7.00
 -14   3   1    6.80   34.60
  13  -3  -1   66.89    7.80
  13  -3  -1   52.69    5.30
  13  -3  -1   75.99   34.60
 -13   3   1   91.09   44.90
 -13   3   1   54.19    5.30
  12  -3  -1    6.00   27.90
  12  -3  -1   36.80    5.40
  12  -3  -1   31.20    3.40
 -12   3   1   25.70    4.30
 -12   3   1   18.60   37.10
  11  -3  -1  659.83   24.20
  11  -3  -1  683.03   30.20
  11  -3  -1  675.93   22.90
  11  -3  -1  630.64   61.79
 -11   3   1  619.14   77.89
 -11   3   1  672.33   23.80
  10  -3  -1  504.05   17.60
  10  -3  -1  508.95   24.40
  10  -3  -1  498.25   57.89
  10  -3  -1  503.55   18.80
 -10   3   1  426.66   66.19
 -10   3   1  511.95   18.40
   9  -3  -1  559.14   24.20
   9  -3  -1  583.34   60.89
   9  -3  -1  562.24   19.00
   9  -3  -1  525.55   19.90
  -9   3   1  561.94   69.09
  -9   3   1  574.74   18.90
  -9   3   1  564.64   19.60
  -9   3   1  553.64   19.20
   8  -3  -1    4.90    7.30
   8  -3  -1    3.00    3.40
   8  -3  -1    2.30    1.80
   8  -3  -1  -21.30   20.30
  -8   3   1    3.70    2.90
  -8   3   1    1.20    2.30
  -8   3   1   12.10    4.40
  -8   3   1  -50.59   19.80
   7  -3  -1 1020.20   33.50
   7  -3  -1  985.70   34.40
   7  -3  -1  997.90   71.79
   7  -3  -1 1023.90   37.40
  -7   3   1 1155.78   83.29
  -7   3   1 1008.00   35.00
  -7   3   1 1054.69   33.90
  -7   3   1 1062.89   34.30
   6  -3  -1   30.60    4.70
   6  -3  -1   33.10    2.80
   6  -3  -1   13.90    9.20
   6  -3  -1    9.10   32.70
  -6   3   1   28.20    2.90
  -6   3   1   14.40   23.80
  -6   3   1   36.70    7.80
   5  -3  -1   35.80   28.60
   5  -3  -1    0.90    3.80
   5  -3  -1   -2.20    7.50
   5  -3  -1    3.00    1.70
  -5   3   1    1.70    3.30
  -5   3   1    2.50    1.90
  -5   3   1   -2.30    6.80
   4  -3  -1  126.69   29.30
   4  -3  -1  119.29    9.90
   4  -3  -1  132.19    4.80
   4  -3  -1  117.79    6.00
  -4   3   1  119.69    9.30
  -4   3   1  122.79    4.90
  -4   3   1   87.09   28.80
  -4   3   1  118.89    6.10
   3  -3  -1   70.09    4.60
   3  -3  -1   98.19   25.30
   3  -3  -1   67.39    8.00
   3  -3  -1   84.69    3.30
  -3   3   1   69.99    7.50
  -3   3   1   78.39    3.30
  -3   3   1   66.49   26.20
  -3   3   1   76.09    4.50
   2  -3  -1 1189.78   40.20
   2  -3  -1 1343.07   70.19
   2  -3  -1 1220.68   41.90
  -2   3   1 1248.88   41.80
  -2   3   1 1333.77   71.39
   1  -3  -1  635.94   22.00
   1  -3  -1  730.13   50.79
   1  -3  -1  632.84   24.20
  -1   3   1  716.13   22.10
  -1   3   1  630.24   57.49
  -1   3   1  668.83   24.40
   0  -3  -1 1185.78   41.80
   0  -3  -1 1368.66   65.39
   0   3   1 1267.27   42.00
   0   3   1 1286.17   66.79
  -1  -3  -1  266.27    9.00
  -1  -3  -1  272.57   28.10
  -1  -3  -1  256.07    8.80
   1   3   1  239.78   28.70
   1   3   1  276.57    9.00
   1   3   1  265.67   11.40
   1   3   1  254.47    9.10
  -2  -3  -1  144.79   18.40
  -2  -3  -1  117.59    4.30
   2   3   1  115.89    4.40
   2   3   1  125.49    4.40
   2   3   1  112.89    6.50
   2   3   1   94.39   17.90
  -3  -3  -1  184.98    6.50
  -3  -3  -1  182.18   17.40
   3   3   1  159.38   19.60
   3   3   1  191.78    6.50
  -4  -3  -1   20.10    2.10
  -4  -3  -1   20.60    7.70
   4   3   1   20.70   11.60
   4   3   1   15.80    1.90
   5   3   1   29.60    2.80
   5   3   1   28.40    2.50
   6   3   1  247.48    9.10
   6   3   1  229.48    9.10
   7   3   1   88.59    4.50
   7   3   1   94.39    5.00
   8   3   1    0.40    2.00
   8   3   1    1.50    1.80
   9   3   1   65.49    5.00
   9   3   1   60.19    4.60
  10   3   1  351.06   13.00
  10   3   1  345.27   12.80
  11   3   1    4.40    2.50
  11   3   1    2.10    2.60
  12   3   1    4.90    2.60
  12   3   1    6.40    2.60
  13   3   1  108.19    6.40
  13   3   1  122.39    5.50
  13   3   1  110.89    6.60
  15  -4  -1   58.29    5.80
  15  -4  -1   85.49    8.70
 -15   4   1   62.79    8.90
  14  -4  -1   15.30    5.20
  14  -4  -1   -7.70   29.40
  14  -4  -1    6.40    2.80
 -14   4   1    9.40    4.00
 -14   4   1   22.00   38.20
  13  -4  -1   87.79    8.80
  13  -4  -1   76.99    5.90
  13  -4  -1  113.29   39.70
 -13   4   1   86.29    8.00
 -13   4   1   49.60   41.00
  12  -4  -1   59.69    5.40
  12  -4  -1   32.10   34.80
  12  -4  -1   72.29    8.10
 -12   4   1   65.19   44.60
 -12   4   1   68.19    7.40
  11  -4  -1  330.67   14.60
  11  -4  -1  369.76   56.49
  11  -4  -1  349.07   24.30
  11  -4  -1  329.17   12.60
 -11   4   1  331.67   13.70
 -11   4   1  237.28   58.29
  10  -4  -1   10.80   28.70
  10  -4  -1    1.00    2.30
  10  -4  -1    0.00    4.40
 -10   4   1   11.70    5.00
 -10   4   1  -51.09   30.00
 -10   4   1    3.80    3.20
 -10   4   1    3.20    3.50
   9  -4  -1  313.07   11.50
   9  -4  -1  320.87   49.30
   9  -4  -1  312.87   20.20
   9  -4  -1  298.87   13.00
  -9   4   1  252.07   53.29
  -9   4   1  307.97   14.10
  -9   4   1  318.97   12.50
  -9   4   1  322.47   12.20
   8  -4  -1   90.99    7.10
   8  -4  -1   78.49   32.50
   8  -4  -1  114.89   11.50
   8  -4  -1   99.99    5.10
  -8   4   1  106.29   12.40
  -8   4   1  102.99    6.80
  -8   4   1   95.19   40.60
  -8   4   1   93.99    6.10
   7  -4  -1  139.09    8.20
   7  -4  -1  121.49   15.10
   7  -4  -1  139.79    6.30
   7  -4  -1  181.08   42.30
  -7   4   1  148.19   13.30
  -7   4   1  159.48    8.30
  -7   4   1  158.08    7.00
   6  -4  -1   -4.70    9.60
   6  -4  -1  -39.50   28.40
   6  -4  -1    4.60    2.10
   6  -4  -1    7.90    4.30
  -6   4   1    9.80    4.60
  -6   4   1   -8.80    8.30
  -6   4   1    2.70    2.50
   5  -4  -1   37.00   38.00
   5  -4  -1   49.30    5.90
   5  -4  -1   48.40    3.90
   5  -4  -1   39.20   10.80
  -5   4   1   16.60   40.20
  -5   4   1   25.30   10.70
  -5   4   1   42.80    5.20
  -5   4   1   45.50    4.20
   4  -4  -1   -6.90   28.20
   4  -4  -1    0.90    7.40
   4  -4  -1    6.10    1.60
   4  -4  -1    4.50    3.20
   4  -4  -1    6.00    3.60
  -4   4   1  -12.70    8.00
  -4   4   1    2.60    1.50
  -4   4   1   57.79   34.60
  -4   4   1    2.20    3.40
   3  -4  -1   34.30   25.20
   3  -4  -1   33.60    4.10
   3  -4  -1   32.20    6.40
   3  -4  -1   28.80    3.30
   3  -4  -1   32.40    2.20
  -3   4   1   33.20    4.40
  -3   4   1   32.90    2.50
  -3   4   1   33.80    6.40
  -3   4   1   25.70   24.60
   2  -4  -1   69.49    4.90
   2  -4  -1   65.69    2.80
   2  -4  -1   56.69    4.30
   2  -4  -1   51.19    6.40
  -2   4   1   69.39    5.00
  -2   4   1   38.90   25.10
  -2   4   1   60.99    4.30
  -2   4   1   62.09    2.90
  -2   4   1   61.69    6.80
   1  -4  -1 2510.25  148.79
   1  -4  -1 2372.66   78.69
  -1   4   1 2414.76  114.99
   0  -4  -1  563.54   21.50
   0  -4  -1  540.25   18.80
   0  -4  -1  618.64   45.60
   0   4   1  592.14   19.10
   0   4   1  605.54   21.50
   0   4   1  563.94   19.20
   0   4   1  535.45   46.90
  -1  -4  -1  709.63   47.40
  -1  -4  -1  716.83   23.50
  -1  -4  -1  719.03   25.30
   1   4   1  714.63   23.80
   1   4   1  732.83   25.70
   1   4   1  738.13   50.89
   1   4   1  752.82   23.70
  -2  -4  -1  240.18    7.80
  -2  -4  -1  241.48   28.70
  -2  -4  -1  225.48    8.50
  -2  -4  -1  228.98    7.90
   2   4   1  231.28   11.10
   2   4   1  228.68    8.30
   2   4   1  237.28    8.20
   2   4   1  221.58   31.00
  -3  -4  -1    1.20   16.30
  -3  -4  -1    0.60    1.50
   3   4   1    1.90    1.60
   3   4   1    0.30    3.30
   3   4   1   -2.70   19.80
   3   4   1    2.70    5.10
  -4  -4  -1  687.03   38.60
   4   4   1  642.34   45.30
   4   4   1  687.23   22.00
   4   4   1  696.73   22.30
   4   4   1  662.43   23.00
  -5  -4  -1   39.80    9.00
  -5  -4  -1   51.19    4.00
   5   4   1   47.90    3.50
   5   4   1   55.99   14.00
   6   4   1   43.20    3.90
   6   4   1   47.80    3.40
   7   4   1   77.99    4.20
   7   4   1   75.69    4.70
   8   4   1   70.99    4.50
   8   4   1   81.89    5.10
   9   4   1   95.19    5.30
   9   4   1   87.79    5.70
  10   4   1  119.19    6.10
  10   4   1  116.49    6.40
  11   4   1  184.88    8.30
  11   4   1  190.88    8.20
  12   4   1    7.30    2.70
  12   4   1    4.50    2.50
  13   4   1   12.90    2.90
  13   4   1   13.10    2.80
  14   4   1   37.50    3.60
  14   4   1   34.70    3.70
  15  -5  -1   81.59   39.60
  15  -5  -1   72.59    5.90
 -15   5   1   29.80   13.00
  14  -5  -1   66.19    6.00
  14  -5  -1   86.39    9.00
  14  -5  -1   60.49   37.30
 -14   5   1    6.00   30.70
 -14   5   1   80.19    8.30
  13  -5  -1    8.40    3.00
  13  -5  -1    8.60   34.60
  13  -5  -1   18.90    5.60
 -13   5   1   14.10    4.30
 -13   5   1  -35.80   38.80
  12  -5  -1  116.99   44.90
  12  -5  -1  184.28   11.00
  12  -5  -1  223.88   23.90
  12  -5  -1  184.18   11.00
 -12   5   1  169.58    9.90
 -12   5   1  144.09   54.89
  11  -5  -1   45.50   38.20
  11  -5  -1   49.30    6.40
  11  -5  -1   47.10    5.10
  11  -5  -1   72.99   14.80
 -11   5   1   67.89    9.30
 -11   5   1   47.50   47.50
 -11   5   1   49.70    5.30
 -11   5   1   39.20    4.60
  10  -5  -1    0.30    2.40
  10  -5  -1    2.20    4.80
  10  -5  -1   38.30   34.30
  10  -5  -1    2.30   11.90
 -10   5   1   -0.20    3.20
 -10   5   1   17.90    6.90
 -10   5   1   -5.60   38.50
 -10   5   1    0.20    4.40
   9  -5  -1  154.78    9.60
   9  -5  -1  183.18   18.30
   9  -5  -1  173.18    7.40
   9  -5  -1  210.48   47.70
  -9   5   1  162.88    9.30
  -9   5   1  169.48    8.40
  -9   5   1  133.09   50.19
  -9   5   1  172.38   13.00
   8  -5  -1   47.80    5.20
   8  -5  -1   48.60   10.20
   8  -5  -1   47.30    4.00
   8  -5  -1   21.90   28.80
  -8   5   1   52.69    8.60
  -8   5   1   43.90    5.10
  -8   5   1   46.00    5.00
   7  -5  -1   89.89   11.30
   7  -5  -1   51.49   35.10
   7  -5  -1   62.89    6.40
   7  -5  -1   72.39    4.40
  -7   5   1   76.09    9.20
  -7   5   1   47.20   38.70
   6  -5  -1  112.19    9.80
   6  -5  -1   88.79   41.40
   6  -5  -1  104.89    5.20
   6  -5  -1   98.79    7.40
   6  -5  -1   91.09   12.20
  -6   5   1   99.29    5.60
  -6   5   1  107.09   11.20
  -6   5   1   99.79    8.40
  -6   5   1   70.99   44.20
   5  -5  -1   43.60    3.80
   5  -5  -1   38.40    5.40
   5  -5  -1   27.40   11.40
   5  -5  -1   40.90    6.20
   5  -5  -1   45.70   40.40
  -5   5   1   39.20    4.20
  -5   5   1   37.10    5.30
  -5   5   1   25.70   10.50
  -5   5   1   20.00   45.50
   4  -5  -1  123.79   43.70
   4  -5  -1  130.19    9.70
   4  -5  -1  106.29    8.50
   4  -5  -1  105.99   12.60
   4  -5  -1  119.49    5.20
  -4   5   1   77.99   56.89
  -4   5   1  116.49    8.80
  -4   5   1  122.09    5.80
  -4   5   1  111.29   12.60
   3  -5  -1  242.38   10.90
   3  -5  -1  220.08   16.30
   3  -5  -1  271.37   49.10
   3  -5  -1  260.57    8.90
  -3   5   1  251.47   53.79
  -3   5   1  229.88   10.60
  -3   5   1  241.48    8.70
  -3   5   1  216.68   17.80
   2  -5  -1  741.13   24.50
   2  -5  -1  737.63   24.70
   2  -5  -1  706.63   27.70
   2  -5  -1  675.93   61.69
  -2   5   1  737.33   27.80
  -2   5   1  729.23   66.59
  -2   5   1  722.13   25.80
  -2   5   1  704.33   24.60
   1  -5  -1  222.68    7.40
   1  -5  -1  208.08    8.60
   1  -5  -1  207.18   13.60
   1  -5  -1  193.78   38.10
   1  -5  -1  212.88    8.60
  -1   5   1  216.18    7.40
  -1   5   1  200.28    8.80
  -1   5   1  174.68   41.00
  -1   5   1  222.78    9.10
   0  -5  -1  265.27    9.60
   0  -5  -1  269.27    8.90
   0  -5  -1  254.67    9.80
   0  -5  -1  263.37   14.70
   0  -5  -1  254.77   40.20
   0   5   1  254.47   14.40
   0   5   1  307.07   45.20
   0   5   1  272.37    8.90
   0   5   1  257.07   10.20
   0   5   1  263.27   10.20
  -1  -5  -1  189.98   35.30
  -1  -5  -1  160.58    7.00
  -1  -5  -1  177.48    6.60
  -1  -5  -1  169.88   12.50
   1   5   1  163.78    7.40
   1   5   1  170.58   12.70
   1   5   1  103.59   33.50
   1   5   1  175.18    6.00
   1   5   1  182.48    7.50
  -2  -5  -1 1217.98   41.10
  -2  -5  -1 1234.08   71.79
   2   5   1 1327.07   79.19
   2   5   1 1221.48   42.90
  -3  -5  -1    0.10   21.80
  -3  -5  -1   -1.10    1.80
   3   5   1    3.50    2.30
   3   5   1  -31.00   25.90
   3   5   1  -11.90    7.50
   3   5   1   -4.40    2.80
  -4  -5  -1   46.40    3.50
  -4  -5  -1   35.60   18.60
   4   5   1   89.89   27.70
   4   5   1   49.60    6.90
   4   5   1   41.90    4.00
   4   5   1   53.49    3.90
  -5  -5  -1    3.40    1.80
  -5  -5  -1   -9.60   10.90
   5   5   1    2.70    1.90
   5   5   1    4.90    1.80
   5   5   1   -7.70   15.60
   5   5   1    2.40    4.50
  -6  -5  -1  142.19   10.90
   6   5   1  155.98    6.30
   6   5   1  162.18   15.50
   6   5   1  156.78    6.60
   7   5   1    1.80    2.10
   7   5   1    2.30    1.90
   8   5   1  133.49    6.60
   8   5   1  140.89    6.30
   9   5   1  162.68    7.10
   9   5   1  156.38    7.40
  10   5   1   80.49    5.60
  10   5   1   80.49    5.30
  11   5   1    9.00    2.70
  11   5   1   10.50    2.70
  12   5   1    3.50    2.90
  12   5   1    5.10    2.50
  13   5   1  286.27   11.50
  13   5   1  304.57   11.70
  15  -6  -1  146.59    8.10
  15  -6  -1  167.88   11.40
  15  -6  -1  107.79   46.00
  14  -6  -1   43.10   36.70
  14  -6  -1   44.70    6.50
  13  -6  -1   12.00    3.10
  13  -6  -1   19.40    5.80
  13  -6  -1  -26.90   30.10
  13  -6  -1   11.40    9.50
 -13   6   1   14.10   26.50
 -13   6   1   17.00    4.40
  12  -6  -1   26.80    5.90
  12  -6  -1   37.30   14.80
  12  -6  -1   21.70    3.30
  12  -6  -1   83.89   43.40
 -12   6   1   29.90    5.30
 -12   6   1   78.29   51.49
 -12   6   1   23.60    5.00
  11  -6  -1  504.35   71.09
  11  -6  -1  521.65   31.30
  11  -6  -1  466.65   19.20
  11  -6  -1  472.85   17.00
 -11   6   1  369.16   74.99
 -11   6   1  470.15   18.10
 -11   6   1  475.25   20.60
 -11   6   1  466.35   18.60
  10  -6  -1   46.40    6.60
  10  -6  -1   58.19   14.40
  10  -6  -1   56.29    7.70
  10  -6  -1   29.10   38.20
  10  -6  -1   47.00    5.00
 -10   6   1   61.39    9.30
 -10   6   1   42.80    4.70
 -10   6   1   49.99    6.20
 -10   6   1   71.09   49.20
   9  -6  -1    0.40    4.80
   9  -6  -1    7.70   11.60
   9  -6  -1   -1.00   32.80
   9  -6  -1    1.10    6.10
   9  -6  -1    3.30    2.40
  -9   6   1   -2.20    8.90
  -9   6   1    0.20    2.90
  -9   6   1    1.60    4.70
   8  -6  -1  139.39   18.00
   8  -6  -1  128.79   45.80
   8  -6  -1  131.09    8.80
   8  -6  -1  128.29   10.60
   8  -6  -1  131.49    6.30
  -8   6   1  132.39    8.90
  -8   6   1  130.39   49.90
  -8   6   1  134.89    7.20
  -8   6   1  142.89   14.00
   7  -6  -1   45.10    3.70
   7  -6  -1   45.40   12.40
   7  -6  -1   47.60    5.20
   7  -6  -1   54.79    6.30
   7  -6  -1   66.39   37.00
  -7   6   1   71.39   41.80
  -7   6   1   48.50    9.40
  -7   6   1   38.70    3.50
   6  -6  -1    4.20   32.70
   6  -6  -1   34.50    5.10
   6  -6  -1   56.19   11.10
   6  -6  -1   38.50    3.50
  -6   6   1   31.20    9.90
  -6   6   1   33.50    5.20
  -6   6   1   45.10   43.70
   5  -6  -1  -12.10   10.00
   5  -6  -1    1.80    1.80
   5  -6  -1    3.60    5.40
   5  -6  -1   -2.60    4.40
  -5   6   1   -0.20    1.90
  -5   6   1    2.30    4.60
  -5   6   1  -25.30   38.40
  -5   6   1  -12.50    9.40
   4  -6  -1  211.78   19.30
   4  -6  -1  232.98   11.40
   4  -6  -1  254.47    8.90
   4  -6  -1  240.38   12.70
  -4   6   1  257.07    9.30
  -4   6   1  238.88   12.10
  -4   6   1  204.68   18.60
   3  -6  -1  912.31   37.10
   3  -6  -1  940.41   32.20
   3  -6  -1  914.01   31.80
   3  -6  -1  935.51   87.69
  -3   6   1  917.21   32.10
  -3   6   1  904.81   36.70
  -3   6   1  973.90   30.60
  -3   6   1  984.70   32.40
  -3   6   1  948.31   94.59
   2  -6  -1   -2.00    4.40
   2  -6  -1    3.90    1.80
   2  -6  -1  -24.40   34.80
   2  -6  -1  -11.50   10.70
   2  -6  -1    0.40    4.50
  -2   6   1    2.10    4.90
  -2   6   1    0.40    4.20
  -2   6   1   -8.60   45.20
  -2   6   1   -0.60    1.70
  -2   6   1  -11.50   11.00
   1  -6  -1   17.20   39.20
   1  -6  -1   27.20   11.40
   1  -6  -1   31.10    2.90
   1  -6  -1   27.50    4.20
   1  -6  -1   23.50    4.50
  -1   6   1   31.70    3.00
  -1   6   1    7.50   40.60
  -1   6   1   12.30   10.40
  -1   6   1   30.70    4.80
  -1   6   1   21.10    4.70
   0  -6  -1   28.00    2.70
   0  -6  -1   17.40    4.00
   0  -6  -1    8.40   35.20
   0  -6  -1   22.90    3.50
   0  -6  -1   28.40   10.80
   0   6   1   -6.90   40.10
   0   6   1   25.40    2.80
   0   6   1   14.50    4.30
   0   6   1   15.00   10.90
   0   6   1   20.00    4.30
  -1  -6  -1   59.89    4.90
  -1  -6  -1   50.29    5.70
  -1  -6  -1   37.40   34.90
  -1  -6  -1   67.29   10.50
   1   6   1   63.19    3.40
   1   6   1   32.40   40.60
   1   6   1   59.59    6.70
   1   6   1   55.39   11.00
   1   6   1   57.29    4.60
  -2  -6  -1  105.19   12.60
  -2  -6  -1  114.69   35.50
  -2  -6  -1  104.49    6.00
  -2  -6  -1  102.89    5.10
   2   6   1   46.10   34.70
   2   6   1   91.79    6.80
   2   6   1  102.69    6.80
   2   6   1  115.59   11.20
   2   6   1  109.79    4.30
  -3  -6  -1   11.00   23.10
  -3  -6  -1   11.50    1.90
   3   6   1   11.50   28.10
   3   6   1   13.20    2.70
   3   6   1   13.20    1.40
   3   6   1    7.20    8.00
   3   6   1   11.30    3.30
  -4  -6  -1   49.30   21.60
  -4  -6  -1   68.59    3.90
   4   6   1   72.99    8.20
   4   6   1   68.29    4.50
   4   6   1   53.09   26.90
   4   6   1   66.49    4.90
  -5  -6  -1   39.70    3.30
  -5  -6  -1   19.50   15.50
   5   6   1   53.49   23.10
   5   6   1   40.50    6.60
   5   6   1   38.10    3.60
   5   6   1   34.90    3.90
  -6  -6  -1   68.29    4.50
  -6  -6  -1   63.99   14.80
   6   6   1   70.39    8.70
   6   6   1   86.59   22.20
   6   6   1   77.39    4.40
   6   6   1   70.89    4.40
   7   6   1    0.10    2.20
   7   6   1    3.20    2.10
   7   6   1    1.00    2.10
   7   6   1   -2.10    5.00
   8   6   1   24.50    3.10
   8   6   1   27.40    2.90
   9   6   1   56.89    4.80
   9   6   1   49.10    5.00
  10   6   1   57.89    5.00
  10   6   1   57.79    4.90
  11   6   1   16.60    2.90
  11   6   1   18.70    3.10
  12   6   1  171.98    7.80
  12   6   1  169.08    7.90
  13   6   1   55.69    5.30
  13   6   1   51.69    4.90
  15  -7  -1  151.28   11.00
  15  -7  -1  134.89   51.99
  15  -7  -1  125.99    7.60
  14  -7  -1    4.70    5.50
  14  -7  -1   29.80   16.60
  14  -7  -1    0.00    2.70
  14  -7  -1   -6.40   32.00
  13  -7  -1  -11.30   34.70
  13  -7  -1   -2.80    2.60
  13  -7  -1    3.70    5.50
  13  -7  -1   46.10   29.40
 -13   7   1    1.70    3.70
 -13   7   1   32.10   12.10
  12  -7  -1   37.60    3.90
  12  -7  -1   65.79   16.90
  12  -7  -1   39.70    6.80
  12  -7  -1   54.89   41.80
  12  -7  -1   40.60    8.50
 -12   7   1   44.90    5.20
 -12   7   1   33.30    8.10
 -12   7   1   47.10    8.60
 -12   7   1    3.50   41.60
  11  -7  -1  245.88   25.40
  11  -7  -1  175.48   50.69
  11  -7  -1  176.68    8.50
  11  -7  -1  181.58   11.60
  11  -7  -1  177.08   16.90
 -11   7   1  175.98   10.00
 -11   7   1  103.29   44.00
 -11   7   1  189.48   11.60
 -11   7   1  200.98   16.30
  10  -7  -1   62.29    7.30
  10  -7  -1   68.99   15.20
  10  -7  -1   40.60   42.60
  10  -7  -1   41.80    7.60
  10  -7  -1   52.19    5.10
 -10   7   1   58.09    5.30
 -10   7   1   48.90    6.90
 -10   7   1   52.79   11.00
   9  -7  -1   42.70   13.40
   9  -7  -1   32.20   41.10
   9  -7  -1   42.50    6.40
   9  -7  -1   47.70    4.60
   9  -7  -1   30.50    7.10
  -9   7   1   30.50   48.70
  -9   7   1   41.90    6.50
  -9   7   1   34.20    4.00
  -9   7   1   33.10   10.70
   8  -7  -1   16.30    2.30
   8  -7  -1   15.70   36.40
   8  -7  -1   32.90   12.10
   8  -7  -1   24.20    5.60
   8  -7  -1   23.00    6.20
  -8   7   1   28.80    3.70
  -8   7   1   20.10   10.20
  -8   7   1   11.80   41.40
  -8   7   1   23.10    5.70
   7  -7  -1  355.96   12.60
   7  -7  -1  348.77   14.70
   7  -7  -1  346.37   62.99
   7  -7  -1  353.36   15.50
   7  -7  -1  357.16   21.50
  -7   7   1  343.57   13.00
  -7   7   1  362.96   15.50
  -7   7   1  335.87   20.30
   6  -7  -1   10.70   36.40
   6  -7  -1    6.40    4.60
   6  -7  -1    4.50   10.00
   6  -7  -1    1.30    1.80
   6  -7  -1    1.80    4.30
  -6   7   1   -1.40    4.40
  -6   7   1    1.20    2.00
  -6   7   1   18.50   38.70
  -6   7   1   -5.90    8.80
   5  -7  -1   35.40   39.30
  -5   7   1   31.40   41.00
   4  -7  -1  689.53   25.50
   4  -7  -1  705.33   25.40
   4  -7  -1  750.62   23.70
   4  -7  -1  702.43   31.80
   4  -7  -1  903.71   84.79
  -4   7   1  750.52   24.00
  -4   7   1  702.33   88.19
  -4   7   1  711.13   25.70
  -4   7   1  680.33   30.90
   3  -7  -1  508.25   19.40
   3  -7  -1  530.05   74.29
   3  -7  -1  536.55   26.10
   3  -7  -1  545.95   17.70
   3  -7  -1  543.25   19.90
  -3   7   1  505.85   26.80
  -3   7   1  537.45   17.90
  -3   7   1  527.95   20.10
  -3   7   1  519.45   20.10
  -3   7   1  574.84   82.09
   2  -7  -1  138.39   18.00
   2  -7  -1  158.08    6.00
   2  -7  -1  131.59    9.10
   2  -7  -1  157.08    9.40
   2  -7  -1   97.19   47.70
  -2   7   1  145.79   14.20
  -2   7   1  115.69   52.99
  -2   7   1  140.09    9.70
  -2   7   1  147.19    6.20
  -2   7   1  150.48   10.30
   1  -7  -1   78.89    3.90
   1  -7  -1   66.79    7.20
   1  -7  -1   66.29   45.00
   1  -7  -1   78.09    7.00
   1  -7  -1   78.99   13.00
  -1   7   1   79.79   12.70
  -1   7   1   77.19    7.50
  -1   7   1   65.79    5.70
  -1   7   1   71.59   49.30
  -1   7   1   72.09    4.10
   0  -7  -1  265.47   53.89
   0  -7  -1  364.06   23.20
   0  -7  -1  369.16   12.30
   0  -7  -1  354.26   14.00
   0  -7  -1  393.66   13.50
   0   7   1  349.17   14.50
   0   7   1  366.86   14.70
   0   7   1  390.16   65.59
   0   7   1  313.17   21.80
   0   7   1  375.46   12.40
  -1  -7  -1   63.99   36.30
  -1  -7  -1  111.49   11.80
  -1  -7  -1   94.79    5.30
  -1  -7  -1   76.99    6.20
   1   7   1   82.99    7.10
   1   7   1   56.39   41.60
   1   7   1   89.49    4.00
   1   7   1   85.79    7.60
   1   7   1   64.29   11.50
  -2  -7  -1  600.24   24.10
  -2  -7  -1  698.73   62.79
  -2  -7  -1  606.54   20.60
  -2  -7  -1  613.14   20.30
   2   7   1  618.14   21.40
   2   7   1  597.84   25.90
   2   7   1  623.44   70.19
   2   7   1  608.14   21.20
   2   7   1  621.04   20.00
  -3  -7  -1   27.00   25.50
  -3  -7  -1   33.30    3.30
   3   7   1   39.90    3.50
   3   7   1   -0.20   26.50
   3   7   1   33.50    9.60
   3   7   1   37.70    5.10
   3   7   1   39.40    2.50
  -4  -7  -1   49.80   23.80
  -4  -7  -1   81.09    4.30
   4   7   1   81.49    3.60
   4   7   1   81.39    5.20
   4   7   1   79.79    5.50
   4   7   1   63.79   31.60
   4   7   1   90.39    9.40
  -5  -7  -1  143.09   27.50
  -5  -7  -1  145.69    6.30
   5   7   1  151.38    7.20
   5   7   1  178.38   36.60
   5   7   1  154.18    6.90
  -6  -7  -1   94.99   21.40
  -6  -7  -1  111.19    5.50
   6   7   1  121.79   30.70
   6   7   1  107.09    6.20
   6   7   1  118.29    5.90
   6   7   1   99.69   11.70
  -7  -7  -1  105.79   15.20
  -7  -7  -1   83.19    5.50
   7   7   1   86.59    5.70
   7   7   1   92.49    9.00
   7   7   1   84.19    5.40
   7   7   1   94.79    5.50
   7   7   1   81.09   21.00
   8   7   1   21.10    3.00
   8   7   1   27.60    3.20
   8   7   1   30.90    7.20
   8   7   1   31.80    3.40
   9   7   1  159.68    7.40
   9   7   1  159.08    7.00
   9   7   1  139.89   11.30
   9   7   1  153.98    7.30
  10   7   1   64.39    5.20
  10   7   1   67.19    5.30
  10   7   1   65.19    7.20
  11   7   1    3.00    2.60
  11   7   1    6.20    2.60
  12   7   1   37.90    3.50
  12   7   1   40.80    3.80
  14  -8  -1   47.40   41.20
  14  -8  -1    7.90    3.10
  14  -8  -1   15.30    6.10
 -14   8   1   31.80   13.10
  13  -8  -1   54.99    7.30
  13  -8  -1   38.00   39.00
  13  -8  -1   40.90    4.10
 -13   8   1   50.49    8.90
 -13   8   1   24.90    9.70
  12  -8  -1   11.00    2.90
  12  -8  -1   22.60    9.10
  12  -8  -1  -22.20   35.80
  12  -8  -1   17.50    6.30
  12  -8  -1   38.20   16.00
 -12   8   1   25.80    9.60
 -12   8   1   15.70    4.20
 -12   8   1   15.20    3.90
 -12   8   1   14.50    6.30
  11  -8  -1   18.80    6.10
  11  -8  -1   21.40    7.70
  11  -8  -1   34.60   15.60
  11  -8  -1   13.00    2.80
  11  -8  -1   -0.90   37.70
 -11   8   1   21.30    4.10
 -11   8   1   28.40   10.80
 -11   8   1   13.00    6.10
  10  -8  -1   43.80    8.10
  10  -8  -1   63.99   15.80
  10  -8  -1   90.49   48.50
  10  -8  -1   52.69    7.30
  10  -8  -1   45.00    4.90
 -10   8   1   54.99   12.50
 -10   8   1   34.80   49.40
 -10   8   1   45.20    4.90
 -10   8   1   46.00    7.20
   9  -8  -1   94.69    5.60
   9  -8  -1   80.09    9.50
   9  -8  -1   90.69   16.60
   9  -8  -1   85.59    8.40
   9  -8  -1   86.79   49.10
  -9   8   1   76.79    7.10
  -9   8   1   82.19   10.30
  -9   8   1  102.49   13.40
  -9   8   1   38.10   52.59
   8  -8  -1    2.70   13.20
   8  -8  -1    7.90    6.00
   8  -8  -1    8.40    2.30
   8  -8  -1    4.20    5.40
  -8   8   1    8.00    2.90
  -8   8   1    9.50   11.30
  -8   8   1   32.40   53.49
  -8   8   1    6.30    5.70
   7  -8  -1   22.90   12.50
   7  -8  -1    6.10   43.20
   7  -8  -1   11.70    5.20
   7  -8  -1   15.40    2.50
   7  -8  -1   13.70    6.00
  -7   8   1   10.10   10.60
  -7   8   1   17.50    3.10
  -7   8   1   20.20    6.10
   6  -8  -1   34.80    5.50
   6  -8  -1   29.70    2.60
   6  -8  -1   29.60   37.70
   6  -8  -1   33.90    6.00
   6  -8  -1   29.90   11.90
  -6   8   1   96.99   46.90
  -6   8   1   29.10    3.20
  -6   8   1   18.40   10.60
  -6   8   1   33.70    5.90
   5  -8  -1  117.49   48.30
   5  -8  -1  140.29   10.10
   5  -8  -1  153.88    6.30
   5  -8  -1  159.18   17.40
   5  -8  -1  140.09    9.10
  -5   8   1  178.18   56.89
  -5   8   1  146.89    9.30
  -5   8   1  126.09   15.70
  -5   8   1  149.49    6.80
   4  -8  -1   29.80    3.10
   4  -8  -1   28.70    5.00
   4  -8  -1   23.70    4.80
   4  -8  -1   21.90   10.60
   4  -8  -1   55.99   39.10
  -4   8   1   21.80   10.80
  -4   8   1   29.80    5.20
  -4   8   1   32.90    3.00
  -4   8   1   49.30   47.20
   3  -8  -1  361.86   14.70
   3  -8  -1  344.57   30.50
   3  -8  -1  369.96   14.80
   3  -8  -1  383.26   12.60
   3  -8  -1  348.57   65.39
  -3   8   1  359.86   15.50
  -3   8   1  370.36   12.80
  -3   8   1  408.16   71.09
  -3   8   1  340.07   21.40
  -3   8   1  345.37   15.70
   2  -8  -1  122.79    8.30
   2  -8  -1  138.29    5.60
   2  -8  -1   98.19   45.70
   2  -8  -1  141.49   19.00
   2  -8  -1  148.19    8.40
  -2   8   1  135.39    5.90
  -2   8   1  155.88    9.70
  -2   8   1  146.49   53.19
  -2   8   1  137.89    9.10
  -2   8   1  107.69   13.10
   1  -8  -1    3.40    3.80
   1  -8  -1    7.00    1.50
   1  -8  -1  -15.90   32.70
   1  -8  -1   14.20   10.70
   1  -8  -1    4.20    3.50
  -1   8   1    6.20    1.70
  -1   8   1   13.90   41.00
  -1   8   1   -2.30    9.80
  -1   8   1   10.50    4.40
  -1   8   1    7.50    4.50
   0  -8  -1   99.59   40.60
   0  -8  -1   44.50    6.10
   0  -8  -1   43.20    3.80
   0  -8  -1   52.89    3.10
   0  -8  -1   57.79   11.70
   0   8   1   40.40    4.70
   0   8   1   50.69    6.30
   0   8   1   50.99    3.30
   0   8   1   39.10   10.70
   0   8   1   33.60   40.90
  -1  -8  -1  421.96   15.70
  -1  -8  -1  378.76   56.39
  -1  -8  -1  458.55   15.20
  -1  -8  -1  405.76   21.70
   1   8   1  495.45   69.99
   1   8   1  440.36   16.40
   1   8   1  449.66   14.60
   1   8   1  413.66   22.00
   1   8   1  445.46   16.70
  -2  -8  -1   21.90    7.80
  -2  -8  -1   22.10    3.20
  -2  -8  -1   -3.00   24.70
  -2  -8  -1   21.00    2.40
   2   8   1   23.40    3.80
   2   8   1   22.80    4.10
   2   8   1   15.60    8.90
   2   8   1  -13.40   29.20
   2   8   1   18.80    1.70
  -3  -8  -1  226.58   10.20
  -3  -8  -1  237.78    8.80
  -3  -8  -1  245.38    8.80
   3   8   1  218.68   16.20
   3   8   1  247.18    8.30
   3   8   1  233.18   10.30
   3   8   1  235.18   10.10
  -4  -8  -1  261.07    9.70
  -4  -8  -1  315.87   44.90
   4   8   1  257.37   16.80
   4   8   1  268.37   49.99
   4   8   1  273.77   10.80
   4   8   1  270.87    9.30
   4   8   1  267.77   11.20
  -5  -8  -1   27.90   22.90
  -5  -8  -1   30.10    2.80
   5   8   1   39.80    4.40
   5   8   1   29.90    3.50
   5   8   1    6.00   29.30
   5   8   1   34.20    2.70
   5   8   1   32.60    9.00
  -6  -8  -1  339.27   12.30
  -6  -8  -1  337.47   38.60
   6   8   1  349.27   11.50
   6   8   1  324.37   18.30
   6   8   1  278.17   46.20
   6   8   1  324.27   13.20
   6   8   1  350.36   12.90
  -7  -8  -1  185.18    8.10
  -7  -8  -1  196.28   25.40
   7   8   1  188.78    8.50
   7   8   1  162.48   33.40
   7   8   1  177.48    8.80
   7   8   1  191.38   22.00
   8   8   1  161.78    7.80
   8   8   1  171.68    8.20
   8   8   1  156.48    7.60
   9   8   1    1.40    3.00
   9   8   1   -1.30    2.60
   9   8   1    2.30    7.80
   9   8   1    2.50    2.80
  10   8   1  120.39   11.70
  10   8   1  114.19    6.40
  10   8   1  109.59    6.60
  11   8   1  191.18   12.80
  11   8   1  209.88    8.60
  11   8   1  192.68    8.90
  11   8   1  197.78    8.80
  12   8   1   13.50    6.30
  12   8   1    5.20    3.00
  12   8   1    8.80    2.60
  14  -9  -1   39.20    7.20
  14  -9  -1   53.39   44.30
  13  -9  -1   85.69   45.80
  13  -9  -1   23.20    3.30
  13  -9  -1   42.60    7.20
 -13   9   1   31.70    9.60
 -13   9   1   22.00    5.20
 -13   9   1   24.50    7.00
  12  -9  -1   40.90   42.90
  12  -9  -1   31.20   15.30
  12  -9  -1    0.40    5.80
 -12   9   1   -4.10    6.40
 -12   9   1   11.20   10.10
  11  -9  -1   10.00    7.40
  11  -9  -1   49.50   16.60
  11  -9  -1   25.40    6.50
  11  -9  -1   14.80    3.00
  11  -9  -1   14.40   43.90
 -11   9   1   19.20    4.40
 -11   9   1   28.40   12.10
 -11   9   1    9.60    6.70
 -11   9   1   16.50    4.20
  10  -9  -1   95.39   50.49
  10  -9  -1   42.20    7.10
  10  -9  -1   38.40    3.70
  10  -9  -1   53.59   16.50
  10  -9  -1   28.10    7.50
 -10   9   1   26.60    4.20
 -10   9   1   40.80   12.40
 -10   9   1   33.10    7.20
 -10   9   1  -32.80   58.49
   9  -9  -1  146.09    7.10
   9  -9  -1  137.49   56.49
   9  -9  -1  131.39   13.40
   9  -9  -1  156.68   19.20
  -9   9   1   16.10   60.09
  -9   9   1  127.19    8.60
  -9   9   1  144.29   19.60
  -9   9   1  122.49   11.70
   8  -9  -1   23.00   14.50
   8  -9  -1    3.10    5.40
   8  -9  -1    3.50   40.60
   8  -9  -1   11.80    7.00
  -8   9   1   67.49   56.89
  -8   9   1    1.20    6.10
  -8   9   1    0.20    3.10
  -8   9   1    7.60   12.80
   7  -9  -1   -2.90   13.20
   7  -9  -1   -9.00   38.40
   7  -9  -1   -1.00    2.20
   7  -9  -1   -1.20    4.70
   7  -9  -1    0.10    6.00
  -7   9   1   53.79   56.99
  -7   9   1    4.90    6.30
  -7   9   1    0.20   11.80
  -7   9   1    0.60    2.70
   6  -9  -1   28.60    5.90
   6  -9  -1   20.70    5.30
   6  -9  -1   23.80   12.80
   6  -9  -1  -26.00   37.60
   6  -9  -1   26.60    2.90
  -6   9   1   -4.10   43.50
  -6   9   1   20.10    6.10
  -6   9   1   10.70   12.00
  -6   9   1   22.30    3.30
   5  -9  -1  440.06   75.49
   5  -9  -1  433.16   17.50
   5  -9  -1  433.36   26.20
   5  -9  -1  449.26   15.00
   5  -9  -1  426.86   17.40
  -5   9   1  431.66   15.50
  -5   9   1  419.56   84.39
  -5   9   1  430.46   23.80
  -5   9   1  414.76   18.10
   4  -9  -1  261.67   61.49
   4  -9  -1  224.18   11.70
   4  -9  -1  232.28    8.60
   4  -9  -1  238.08   21.30
   4  -9  -1  233.28   11.20
  -4   9   1  233.58    9.20
  -4   9   1  215.68   11.70
  -4   9   1  310.77   71.29
  -4   9   1  242.28   19.90
   3  -9  -1  451.95   17.40
   3  -9  -1  471.95   26.50
   3  -9  -1  465.05   15.60
   3  -9  -1  452.05   17.70
   3  -9  -1  560.34   79.79
  -3   9   1  456.05   18.50
  -3   9   1  471.55   16.00
  -3   9   1  442.96   18.30
  -3   9   1  480.85   82.59
  -3   9   1  467.85   25.20
   2  -9  -1  280.77   10.00
   2  -9  -1  287.17   21.90
   2  -9  -1  241.78   56.99
   2  -9  -1  289.47   11.90
   2  -9  -1  287.47   12.40
  -2   9   1  238.68   62.99
  -2   9   1  287.27   10.30
  -2   9   1  270.07   13.10
  -2   9   1  278.97   20.30
  -2   9   1  280.37   12.90
   1  -9  -1  236.78    8.50
   1  -9  -1  255.87   20.60
   1  -9  -1  227.38   54.29
   1  -9  -1  220.68   10.70
   1  -9  -1  247.68   10.40
  -1   9   1  234.08   11.60
  -1   9   1  235.88    8.80
  -1   9   1  168.08   54.39
  -1   9   1  241.98   11.70
  -1   9   1  221.18   17.90
   0  -9  -1   12.30   10.80
   0  -9  -1    6.40    3.70
   0  -9  -1    3.80    2.70
   0  -9  -1   25.50   34.20
   0   9   1    9.90    9.70
   0   9   1  -21.90   35.70
   0   9   1    8.20    1.70
   0   9   1    8.30    4.30
  -1  -9  -1   85.39   11.80
  -1  -9  -1   61.89    6.40
  -1  -9  -1   62.89    5.00
  -1  -9  -1   59.89   34.60
   1   9   1   75.19    7.40
   1   9   1   80.69    3.80
   1   9   1   62.29    5.50
   1   9   1   75.49   11.40
   1   9   1   33.20   40.60
  -2  -9  -1  386.46   20.40
  -2  -9  -1  393.96   14.10
  -2  -9  -1  411.96   14.80
  -2  -9  -1  508.35   66.09
   2   9   1  394.16   15.70
   2   9   1  489.55   72.09
   2   9   1  397.56   21.90
   2   9   1  398.66   15.80
   2   9   1  413.36   13.60
  -3  -9  -1  275.87   10.30
  -3  -9  -1  242.78   48.40
  -3  -9  -1  273.77   10.40
  -3  -9  -1  263.47   12.70
   3   9   1  264.27   12.00
   3   9   1  165.78   49.20
   3   9   1  246.08   18.60
   3   9   1  277.37   11.70
   3   9   1  278.07    9.50
  -4  -9  -1    4.40    2.10
  -4  -9  -1  -43.70   20.40
   4   9   1   -6.50    9.10
   4   9   1   39.40   36.20
   4   9   1    3.20    1.50
   4   9   1    0.50    3.60
   4   9   1    3.80    4.00
  -5  -9  -1  235.68   40.30
  -5  -9  -1  283.17   10.60
   5   9   1  279.77   11.80
   5   9   1  256.27   19.00
   5   9   1  296.07    9.80
   5   9   1  284.97   55.09
   5   9   1  271.97   12.20
  -6  -9  -1   34.50    3.20
  -6  -9  -1   12.20   21.70
   6   9   1   33.20    4.90
   6   9   1   27.90    2.80
   6   9   1   25.90   32.90
   6   9   1   32.70    4.20
   6   9   1   36.90   10.30
  -7  -9  -1  410.86   14.70
  -7  -9  -1  383.86   37.70
   7   9   1  416.26   13.80
   7   9   1  406.16   21.30
   7   9   1  405.16   15.30
   7   9   1  405.46   15.80
   7   9   1  409.36   52.89
  -8  -9  -1   17.50   12.10
   8   9   1   16.60    1.90
   8   9   1   14.00    3.00
   8   9   1   15.90    3.50
   8   9   1   31.90    9.50
   8   9   1   37.50   20.20
   8   9   1   23.00    4.20
   9   9   1  137.99    5.70
   9   9   1  144.69    7.80
   9   9   1  149.39    7.20
   9   9   1  140.99   14.50
   9   9   1  139.79    7.90
  10   9   1   50.89    8.90
  10   9   1   48.20    4.80
  10   9   1   35.10    4.70
  11   9   1    0.40    2.40
  11   9   1   16.90    7.60
  11   9   1   -5.40    3.40
  11   9   1   -3.30    3.00
  13 -10  -1   10.50    3.20
  13 -10  -1   17.10    6.40
  13 -10  -1   18.40   41.10
 -13  10   1   -5.20    6.90
 -13  10   1   27.90   10.70
 -13  10   1   26.50    5.80
  12 -10  -1   71.29   48.90
 -12  10   1   44.90   12.00
  11 -10  -1  109.19   18.40
  11 -10  -1   76.69    5.90
  11 -10  -1   90.39   10.50
  11 -10  -1   13.30   52.09
 -11  10   1   99.39   14.40
 -11  10   1   74.29    9.00
 -11  10   1   31.10   14.60
  10 -10  -1   18.20    6.50
  10 -10  -1   55.29   51.09
  10 -10  -1   18.90    3.20
  10 -10  -1   13.30    7.80
  10 -10  -1   53.29   16.70
 -10  10   1   14.20   12.70
 -10  10   1   18.70    7.40
 -10  10   1   50.69   97.49
 -10  10   1   14.80    4.00
   9 -10  -1    2.40    5.80
   9 -10  -1    6.10    2.80
   9 -10  -1    5.90    7.30
   9 -10  -1   49.50   50.29
  -9  10   1    5.40    6.70
  -9  10   1   12.70   13.30
  -9  10   1    4.40    3.60
  -9  10   1   55.89   59.99
   8 -10  -1  141.79   19.30
   8 -10  -1  120.19    6.60
   8 -10  -1  143.59   12.70
   8 -10  -1  199.88   63.69
   8 -10  -1  135.09   10.50
  -8  10   1   42.80   58.49
  -8  10   1  127.89    8.10
  -8  10   1  128.09   16.10
  -8  10   1  112.19   11.80
   7 -10  -1   25.10    2.90
   7 -10  -1   40.20   15.50
   7 -10  -1   93.59   51.39
   7 -10  -1   33.90    6.40
   7 -10  -1   25.40    7.00
  -7  10   1   31.90    4.00
  -7  10   1   23.60   13.80
  -7  10   1   56.99   58.79
  -7  10   1   37.10    7.80
   6 -10  -1  252.17    9.70
   6 -10  -1  236.98   12.80
   6 -10  -1  246.98   14.10
   6 -10  -1  259.77   24.40
   6 -10  -1  207.28   65.59
  -6  10   1  242.88   14.60
  -6  10   1  220.08   23.30
  -6  10   1  256.97   10.50
  -6  10   1  364.96   85.49
   5 -10  -1  282.57   14.30
   5 -10  -1  287.87   10.70
   5 -10  -1  311.57   26.00
   5 -10  -1  291.27   13.70
   5 -10  -1  270.47   66.49
  -5  10   1  293.77   15.00
  -5  10   1  280.67   11.40
  -5  10   1  272.87   23.70
  -5  10   1  352.36   82.29
   4 -10  -1  377.96   71.09
   4 -10  -1  267.17   12.90
   4 -10  -1  259.87    9.60
   4 -10  -1  263.87   25.10
   4 -10  -1  245.28   12.50
  -4  10   1  273.27   14.30
  -4  10   1  239.68   70.59
  -4  10   1  223.88   21.00
  -4  10   1  248.78   13.10
  -4  10   1  257.47   10.20
   3 -10  -1   55.59    7.30
   3 -10  -1   55.69    5.90
   3 -10  -1   75.89   15.20
   3 -10  -1   61.49    4.00
   3 -10  -1   22.30   39.30
  -3  10   1   63.59    4.70
  -3  10   1   65.59    9.00
  -3  10   1   26.30   49.60
  -3  10   1   58.49   13.50
  -3  10   1   48.80    6.50
   2 -10  -1  181.48   54.69
   2 -10  -1  169.88    9.40
   2 -10  -1  160.38   22.00
   2 -10  -1  166.08    6.70
   2 -10  -1  148.99    9.30
  -2  10   1  182.28   11.20
  -2  10   1  164.78   10.60
  -2  10   1  173.48    7.20
  -2  10   1  192.08   64.29
  -2  10   1  154.88   19.70
   1 -10  -1  458.35   15.40
   1 -10  -1  434.16   17.50
   1 -10  -1  464.75   27.10
   1 -10  -1  454.55   16.90
   1 -10  -1  464.15   74.39
  -1  10   1  396.86   78.09
  -1  10   1  460.75   15.80
  -1  10   1  469.85   18.40
  -1  10   1  441.76   25.10
  -1  10   1  462.95   18.50
   0 -10  -1  401.26   14.50
   0 -10  -1  363.96   66.99
   0 -10  -1  421.76   25.10
   0 -10  -1  382.36   15.40
   0  10   1  357.66   70.79
   0  10   1  380.46   23.90
   0  10   1  402.16   13.70
   0  10   1  383.76   16.60
   0  10   1  378.56   16.40
  -1 -10  -1  345.57   64.19
  -1 -10  -1  353.26   23.90
  -1 -10  -1  370.46   13.50
  -1 -10  -1  378.36   14.50
   1  10   1  366.06   15.80
   1  10   1  369.66   12.90
   1  10   1  274.67   67.69
   1  10   1  372.06   23.30
   1  10   1  353.66   15.50
  -2 -10  -1  289.07   11.10
  -2 -10  -1  285.17   55.39
  -2 -10  -1  281.77   12.00
  -2 -10  -1  318.17   20.20
   2  10   1  277.17   22.00
   2  10   1  300.07   11.00
   2  10   1  296.27   13.40
   2  10   1  291.27   13.60
   2  10   1  310.77   67.09
  -3 -10  -1   17.00    7.40
  -3 -10  -1   24.00   33.40
  -3 -10  -1   14.90    3.70
  -3 -10  -1    7.90    2.50
   3  10   1    7.80    1.90
   3  10   1   18.80   11.40
   3  10   1    9.70    5.10
   3  10   1   11.90    4.60
   3  10   1   76.69   47.60
  -4 -10  -1   16.60    2.70
  -4 -10  -1   21.90   30.10
   4  10   1   25.50   39.60
   4  10   1    8.00    4.50
   4  10   1   25.90   11.40
   4  10   1   22.30    6.20
   4  10   1   12.80    1.90
  -5 -10  -1   43.70   29.50
  -5 -10  -1   51.69    4.80
   5  10   1   53.79   11.90
   5  10   1   41.90    5.20
   5  10   1   56.59    6.10
   5  10   1   50.99    3.40
   5  10   1   83.99   42.10
  -6 -10  -1    2.40    2.40
  -6 -10  -1   -6.60   22.80
   6  10   1   18.10   33.00
   6  10   1    1.00    3.80
   6  10   1   11.10   10.10
   6  10   1   -1.00    1.60
   6  10   1    2.90    4.40
  -7 -10  -1    5.00    2.50
  -7 -10  -1   12.50   19.70
   7  10   1    9.80   29.00
   7  10   1   -0.10    1.90
   7  10   1    7.90    9.30
   7  10   1    5.70    3.70
   7  10   1    6.00    4.20
  -8 -10  -1   87.69   32.40
  -8 -10  -1  114.99    6.90
   8  10   1  119.89   15.40
   8  10   1  122.09    5.10
   8  10   1  128.09    8.30
   8  10   1  121.39    7.90
   8  10   1  118.89    6.60
   9  10   1   14.20    4.20
   9  10   1   16.80    2.90
   9  10   1   17.90    8.80
   9  10   1   12.00    1.80
   9  10   1   11.90    3.70
  10  10   1  107.49    7.50
  10  10   1  117.79    6.30
  10  10   1   97.49    4.70
  10  10   1  139.29   14.00
  13 -11  -1   41.60   45.90
  13 -11  -1   -5.70    5.30
  13 -11  -1    7.70    6.60
 -13  11   1   14.30   11.30
 -13  11   1  -10.90    7.20
  12 -11  -1   85.79   55.19
  12 -11  -1   42.80    4.10
  12 -11  -1   49.30    7.70
 -12  11   1   80.59   14.10
 -12  11   1   40.30   16.90
 -12  11   1   37.20    8.40
  11 -11  -1   21.50    6.90
  11 -11  -1   45.50   49.40
 -11  11   1    4.90    7.30
 -11  11   1   21.40   12.50
  10 -11  -1  -40.30   39.30
  10 -11  -1   12.90   17.30
  10 -11  -1   -3.90    5.80
  10 -11  -1    0.50    2.80
 -10  11   1    6.90    7.30
 -10  11   1   34.20   15.90
 -10  11   1    7.10   12.80
   9 -11  -1   27.20    3.40
   9 -11  -1   35.40    6.90
   9 -11  -1   45.10   17.20
   9 -11  -1   34.40    7.70
   9 -11  -1   51.39   51.99
  -9  11   1   45.70   14.30
  -9  11   1   24.50   58.09
  -9  11   1   28.10    4.20
   8 -11  -1   12.30    2.70
   8 -11  -1   18.00    6.90
   8 -11  -1   34.20   16.80
   8 -11  -1   41.60   51.69
   8 -11  -1   13.30    6.30
  -8  11   1   15.00    3.90
  -8  11   1   20.60   61.99
  -8  11   1   17.10    7.30
  -8  11   1   16.30   14.30
   7 -11  -1  239.38   14.90
   7 -11  -1  245.58   10.00
   7 -11  -1  266.57   26.60
   7 -11  -1  243.18   13.50
   7 -11  -1  316.07   75.89
  -7  11   1  268.57   83.89
  -7  11   1  259.37   11.30
   6 -11  -1  106.59   17.70
   6 -11  -1   77.79    8.20
   6 -11  -1   78.49    5.40
   6 -11  -1   79.99   12.70
   6 -11  -1   93.69   56.99
  -6  11   1   78.69    6.50
  -6  11   1   86.49    9.40
  -6  11   1   70.39   15.70
  -6  11   1  104.29   67.59
   5 -11  -1   -1.40   15.70
   5 -11  -1    2.50    2.20
   5 -11  -1   -3.30    5.50
   5 -11  -1  -79.19   38.00
   5 -11  -1    3.80    5.90
  -5  11   1  118.99   65.89
  -5  11   1    4.40    2.90
  -5  11   1    1.90    6.30
  -5  11   1   -2.00   13.40
   4 -11  -1  277.97   13.60
   4 -11  -1  251.27   13.10
   4 -11  -1  271.57   26.30
   4 -11  -1  236.18   69.39
   4 -11  -1  270.67   10.10
  -4  11   1  254.17   23.20
  -4  11   1  263.47   10.70
  -4  11   1  137.89   69.59
  -4  11   1  277.77   15.60
  -4  11   1  262.97   15.00
   3 -11  -1   29.10   15.80
   3 -11  -1   44.80   44.20
   3 -11  -1   20.10    5.20
   3 -11  -1   23.00    5.60
   3 -11  -1   17.60    2.50
  -3  11   1   21.00   13.90
  -3  11   1   16.20    6.20
  -3  11   1  -11.00   45.90
  -3  11   1   11.60    6.50
  -3  11   1   15.30    2.80
   2 -11  -1 1526.35  137.89
   2 -11  -1 1253.27   41.20
   2 -11  -1 1286.67   51.69
   2 -11  -1 1240.58   43.10
   2 -11  -1 1256.57   42.50
  -2  11   1 1294.77   43.70
  -2  11   1 1256.37   49.70
  -2  11   1 1246.08   41.60
  -2  11   1 1275.07  179.48
  -2  11   1 1298.17   44.30
   1 -11  -1  172.98   56.99
   1 -11  -1  223.98    8.20
   1 -11  -1  221.48   10.40
   1 -11  -1  217.98   11.40
   1 -11  -1  199.98   24.60
  -1  11   1  194.58   22.70
  -1  11   1  213.58   13.20
  -1  11   1  214.98   12.50
  -1  11   1  209.28    8.70
  -1  11   1  164.08   67.29
   0 -11  -1  636.64   23.00
   0 -11  -1  615.34   22.00
   0 -11  -1  654.03   89.29
   0 -11  -1  630.14   32.30
   0  11   1  661.43   99.99
   0  11   1  615.54   24.30
   0  11   1  623.84   24.10
   0  11   1  621.34   32.10
   0  11   1  657.63   21.30
  -1 -11  -1  454.35   17.70
  -1 -11  -1  464.05   16.50
  -1 -11  -1  422.16   70.99
  -1 -11  -1  447.26   26.90
   1  11   1  467.05   19.20
   1  11   1  432.36   27.00
   1  11   1  447.46   83.39
   1  11   1  478.05   18.90
   1  11   1  459.45   15.80
  -2 -11  -1   87.89   44.60
  -2 -11  -1  101.59    8.50
  -2 -11  -1  104.19    6.30
   2  11   1  105.59    9.80
   2  11   1   80.99   53.09
   2  11   1  110.29   15.30
   2  11   1  101.49    5.20
   2  11   1  118.49   10.10
  -3 -11  -1  310.67   59.49
  -3 -11  -1  352.46   12.90
  -3 -11  -1  351.66   13.70
  -3 -11  -1  355.66   17.30
   3  11   1  352.36   12.40
   3  11   1  323.07   24.20
   3  11   1  366.56   15.60
   3  11   1  324.67   69.19
   3  11   1  345.57   15.70
  -4 -11  -1  177.88    7.80
  -4 -11  -1  134.89   41.60
   4  11   1  127.49   50.59
   4  11   1  178.68   10.90
   4  11   1  172.88    6.90
   4  11   1  152.28   19.90
   4  11   1  169.78   11.10
  -5 -11  -1   37.20    3.40
  -5 -11  -1   52.59   32.30
   5  11   1   45.40    6.30
   5  11   1   27.90   39.60
   5  11   1   35.10    3.30
   5  11   1   29.40   12.00
   5  11   1   38.00    5.50
  -6 -11  -1    4.10    2.60
   6  11   1    1.90    4.40
   6  11   1    2.10    4.70
   6  11   1   17.00   11.10
   6  11   1    4.00   37.00
   6  11   1    0.20    1.60
  -7 -11  -1    5.40   21.30
  -7 -11  -1   -2.40    2.40
   7  11   1   11.00   10.60
   7  11   1    5.80    4.60
   7  11   1   -2.70    4.10
   7  11   1    0.10   32.40
  -8 -11  -1   19.40   18.10
  -8 -11  -1   35.20    3.80
   8  11   1   54.09    7.30
   8  11   1   33.80    3.00
   8  11   1   32.60    9.10
   8  11   1   25.90   29.30
   8  11   1   53.99   11.20
   9  11   1  218.18   17.70
   9  11   1  177.28    8.10
   9  11   1  170.18    9.60
   9  11   1  169.88    6.80
  10  11   1   -0.30    1.60
  10  11   1    1.70    3.90
  10  11   1    5.70    2.70
  10  11   1    3.50    4.70
  12 -12  -1   18.20    4.50
  12 -12  -1   39.50   51.09
  12 -12  -1   29.40    7.20
 -12  12   1   39.70   11.10
  11 -12  -1   59.99    5.90
  11 -12  -1   48.30   50.79
  11 -12  -1   81.59   10.70
 -11  12   1   85.49   14.90
 -11  12   1   58.79    9.50
  10 -12  -1   74.89    5.80
  10 -12  -1  100.09   56.89
  10 -12  -1   77.19   10.60
 -10  12   1   68.29    9.80
 -10  12   1   85.29   15.30
   9 -12  -1   80.49    9.90
   9 -12  -1   75.29    5.70
   9 -12  -1   59.59   53.29
  -9  12   1   73.49   10.00
  -9  12   1   12.10   35.30
  -9  12   1   84.69   16.10
   8 -12  -1   34.90    7.00
   8 -12  -1   37.40   17.50
   8 -12  -1   63.99   58.09
   8 -12  -1   30.60    3.30
   8 -12  -1   24.60    7.20
  -8  12   1   33.50    4.60
  -8  12   1    8.30   60.59
  -8  12   1   45.70   14.80
  -8  12   1   49.60    8.70
   7 -12  -1   49.20    4.90
   7 -12  -1   81.29   18.80
   7 -12  -1   60.09   49.10
   7 -12  -1   41.40    7.50
   7 -12  -1   43.10    7.30
  -7  12   1   45.80   60.59
  -7  12   1   43.50    4.90
  -7  12   1   39.30   15.00
   6 -12  -1  226.88    9.30
   6 -12  -1  243.68   17.00
   6 -12  -1  230.28   13.00
   6 -12  -1  204.78   71.69
   6 -12  -1  243.08   29.60
  -6  12   1  128.89   78.69
  -6  12   1  218.48   16.50
  -6  12   1  213.08   25.00
  -6  12   1  227.38   15.00
   5 -12  -1  175.18   12.20
   5 -12  -1  113.09   63.69
   5 -12  -1  186.48   11.70
   5 -12  -1  181.58    7.90
   5 -12  -1  215.98   23.20
  -5  12   1  177.08    8.90
  -5  12   1  153.88   19.00
  -5  12   1  174.68   76.79
  -5  12   1  179.78   13.60
   4 -12  -1  561.74   19.40
   4 -12  -1  661.13  117.39
   4 -12  -1  560.44   22.00
   4 -12  -1  570.14   36.30
   4 -12  -1  552.74   22.20
  -4  12   1  572.84   20.10
  -4  12   1  563.74   24.00
  -4  12   1  589.24   24.00
  -4  12   1  469.25  172.58
  -4  12   1  561.04   32.40
   3 -12  -1  841.92   30.80
   3 -12  -1  849.72   41.20
   3 -12  -1  938.31  117.39
   3 -12  -1  846.82   28.10
   3 -12  -1  835.62   30.10
  -3  12   1  864.31   28.80
  -3  12   1  757.62  119.79
  -3  12   1  872.51   32.00
  -3  12   1  829.52   31.60
  -3  12   1  852.11   48.00
   2 -12  -1   21.50   18.40
   2 -12  -1    3.10    4.50
   2 -12  -1   -0.50    5.20
   2 -12  -1  -30.00   43.80
   2 -12  -1    6.80    2.30
  -2  12   1   -4.70   14.20
  -2  12   1    2.90    2.60
  -2  12   1   51.29   61.79
  -2  12   1    5.10    6.30
  -2  12   1   -1.90    6.30
   1 -12  -1  989.00   32.70
   1 -12  -1 1014.10   34.80
   1 -12  -1  967.80   33.80
   1 -12  -1  924.91  111.19
   1 -12  -1 1006.20   45.30
  -1  12   1  990.80   33.10
  -1  12   1  982.10   35.70
  -1  12   1  959.70  124.99
  -1  12   1 1065.59   43.80
  -1  12   1  988.20   36.30
   0 -12  -1  187.48   21.10
   0 -12  -1  101.69   51.49
   0 -12  -1  128.69    8.10
   0 -12  -1  129.39    9.70
   0  12   1  128.69   12.00
   0  12   1  134.59   11.50
   0  12   1  138.49   17.60
   0  12   1  155.08   69.99
   0  12   1  133.99    6.70
  -1 -12  -1  405.96   27.40
  -1 -12  -1  345.87   15.30
  -1 -12  -1  351.26   13.70
  -1 -12  -1  401.16   71.69
   1  12   1  284.27   77.59
   1  12   1  360.56   26.00
   1  12   1  349.87   12.90
   1  12   1  345.67   16.70
   1  12   1  364.26   17.00
  -2 -12  -1   34.70   14.70
  -2 -12  -1   58.99   43.40
  -2 -12  -1   18.60    3.30
  -2 -12  -1   27.90    5.10
   2  12   1   17.30    2.50
   2  12   1   24.20    6.60
   2  12   1   26.70   13.30
   2  12   1   16.50   44.90
   2  12   1   19.40    6.00
  -3 -12  -1  202.28   13.70
  -3 -12  -1  187.28   52.09
  -3 -12  -1  168.48    9.70
  -3 -12  -1  194.98    8.40
   3  12   1  183.58    7.60
   3  12   1  182.58   21.40
   3  12   1  192.68   12.10
   3  12   1  192.48   12.30
   3  12   1   74.99   54.19
  -4 -12  -1   50.89   39.30
  -4 -12  -1   12.10    2.80
   4  12   1    8.10    2.10
   4  12   1   15.70    5.80
   4  12   1   11.00    5.40
   4  12   1    8.90   12.50
  -5 -12  -1    6.80    2.60
  -5 -12  -1   25.80   29.10
   5  12   1   13.50   12.00
   5  12   1    6.40    5.50
   5  12   1   41.20   41.00
   5  12   1    0.80    4.90
  -6 -12  -1   44.10   28.40
  -6 -12  -1    6.10    2.70
   6  12   1    2.60    1.80
   6  12   1    7.20   11.50
   6  12   1    2.40    4.90
   6  12   1   -2.20    4.60
   6  12   1    2.30   36.70
  -7 -12  -1   16.40    2.90
   7  12   1    9.60    4.80
   7  12   1   15.90    5.20
   7  12   1   11.00    2.10
   7  12   1   31.60   11.50
  -8 -12  -1   -4.20    5.10
   8  12   1    2.70    4.40
   8  12   1    3.40    1.80
   8  12   1   19.60   10.60
   8  12   1   12.90    5.00
   9  12   1   56.89    5.20
   9  12   1   41.20    3.50
   9  12   1   78.49   11.90
   9  12   1   49.20    5.70
  11 -13  -1   76.89   55.69
  11 -13  -1   38.30    5.10
 -11  13   1   38.80   13.40
  10 -13  -1   22.10    7.10
  10 -13  -1  116.69   57.69
  10 -13  -1   20.50    3.30
 -10  13   1   31.00    6.90
 -10  13   1   23.40   13.90
   9 -13  -1  212.28   14.00
   9 -13  -1  128.79   65.59
   9 -13  -1  224.58    9.70
  -9  13   1  254.87   25.40
   8 -13  -1    5.40   48.80
   8 -13  -1   12.90    6.60
  -8  13   1   48.00   64.89
  -8  13   1    6.70   14.30
   7 -13  -1   29.30    7.10
   7 -13  -1   20.00    3.20
   7 -13  -1   25.50   54.09
   7 -13  -1   42.50   24.40
   7 -13  -1   24.90    7.30
  -7  13   1   21.00    4.30
  -7  13   1   39.30   15.40
  -7  13   1   -9.20   63.49
   6 -13  -1   46.90    4.90
   6 -13  -1   59.49   19.60
   6 -13  -1   35.10    6.80
   6 -13  -1   50.39    7.50
   6 -13  -1    9.10   52.69
  -6  13   1   98.79   81.49
  -6  13   1   34.30    4.40
  -6  13   1   52.59    9.00
  -6  13   1   57.99   16.20
   5 -13  -1  182.28    7.90
   5 -13  -1  169.18   68.59
   5 -13  -1  178.88   11.80
   5 -13  -1  217.78   24.40
   5 -13  -1  153.58   12.10
  -5  13   1  164.28   19.40
  -5  13   1  123.79   71.99
  -5  13   1  175.88   13.90
  -5  13   1  163.98    9.00
   4 -13  -1   54.59   52.59
   4 -13  -1   74.49   31.20
   4 -13  -1   15.20    6.10
   4 -13  -1    8.80    2.40
   4 -13  -1   16.90    6.50
  -4  13   1    8.60   14.60
  -4  13   1   16.00    3.60
  -4  13   1   22.50    8.00
  -4  13   1   17.40    7.70
  -4  13   1  -43.60   55.39
   3 -13  -1  356.66   15.80
   3 -13  -1  363.46   16.40
   3 -13  -1  355.36   13.90
   3 -13  -1  344.77   83.49
   3 -13  -1  349.87   34.10
  -3  13   1  388.16   18.80
  -3  13   1  380.36   29.00
  -3  13   1  347.17   13.90
  -3  13   1  326.87   91.69
  -3  13   1  375.46   18.70
   2 -13  -1  471.35   19.30
   2 -13  -1  521.25   91.09
   2 -13  -1  512.25   36.80
   2 -13  -1  457.55   16.20
   2 -13  -1  443.96   18.10
  -2  13   1  379.36   95.99
  -2  13   1  469.65   23.30
  -2  13   1  477.65   29.60
  -2  13   1  463.95   16.90
   1 -13  -1  199.78   64.49
   1 -13  -1  132.89    8.90
   1 -13  -1  160.68   10.70
  -1  13   1  141.99   12.80
  -1  13   1  175.88   13.80
  -1  13   1  130.49    7.20
  -1  13   1  147.69   18.50
  -1  13   1  140.29   68.39
   0 -13  -1  265.67   69.29
   0 -13  -1  190.08    9.80
   0 -13  -1  225.18   27.20
   0 -13  -1  221.18   12.30
   0  13   1  206.18   24.30
   0  13   1  240.68   13.90
   0  13   1  189.98    8.70
   0  13   1   26.60   57.39
   0  13   1  206.48   14.20
  -1 -13  -1   67.39    6.30
  -1 -13  -1   71.29    9.30
  -1 -13  -1  114.59   20.30
  -1 -13  -1  113.69   51.99
   1  13   1   68.59    5.10
   1  13   1   82.39   10.70
   1  13   1   61.89    7.80
   1  13   1  111.89   63.39
   1  13   1   77.89   15.80
  -2 -13  -1   83.99    9.00
  -2 -13  -1   94.69    6.40
  -2 -13  -1  118.79   50.59
   2  13   1   98.59   10.80
   2  13   1   93.19    5.50
   2  13   1   99.19    8.40
   2  13   1   35.00   51.89
   2  13   1   85.79   15.60
  -3 -13  -1   41.40   36.80
   3  13   1  -16.60   45.40
   3  13   1   11.30   13.60
  -4 -13  -1   26.30   34.80
   4  13   1   13.90   19.90
   4  13   1   14.70    6.20
   4  13   1    6.40    2.20
   4  13   1   50.69   47.80
   4  13   1    6.70    7.00
  -5 -13  -1   66.29   41.50
  -5 -13  -1   54.79    5.40
   5  13   1   52.09    4.20
   5  13   1   51.29    6.60
   5  13   1   73.49   78.39
  -6 -13  -1    3.90    4.20
   6  13   1   -2.20    1.90
   6  13   1    2.20    5.40
   6  13   1   -3.70    4.90
  -7 -13  -1   36.10    3.80
   7  13   1   35.80    5.70
   7  13   1   37.80    6.40
   7  13   1   30.40    2.80
  10 -14  -1  120.69   12.60
  10 -14  -1  112.79    8.90
  10 -14  -1  164.28   65.19
   9 -14  -1    0.00    2.70
   9 -14  -1    9.50    6.40
   9 -14  -1   15.40   47.30
  -9  14   1   39.90   13.90
  -9  14   1   30.80   15.00
   8 -14  -1  157.18   67.09
   8 -14  -1   46.00    7.70
   8 -14  -1   34.10    3.60
  -8  14   1   66.99   15.80
  -8  14   1   58.39   45.90
   7 -14  -1   21.70   53.29
   7 -14  -1   10.70    6.30
  -7  14   1   82.69   73.89
  -7  14   1   24.40   15.40
   6 -14  -1   16.60    2.90
   6 -14  -1   26.90    6.80
   6 -14  -1   31.50   53.49
  -6  14   1  -28.40   60.89
  -6  14   1   47.80   16.30
   5 -14  -1   32.10   21.30
   5 -14  -1   -7.00   48.20
   5 -14  -1   -0.90    5.90
   5 -14  -1   -3.20    2.30
   5 -14  -1   -0.80    5.60
  -5  14   1    8.90   15.30
  -5  14   1   -0.50    3.20
  -5  14   1  -23.50   52.99
   4 -14  -1   33.10    6.80
   4 -14  -1   23.90    2.90
   4 -14  -1   16.40    5.60
   4 -14  -1   47.40   21.60
   4 -14  -1   65.39   51.29
  -4  14   1   38.60   14.10
  -4  14   1   22.90    3.80
  -4  14   1   26.90   14.90
  -4  14   1   18.50    8.10
  -4  14   1  -38.10   58.79
   3 -14  -1   54.29    4.70
   3 -14  -1   81.39   24.30
   3 -14  -1   63.39    7.60
   3 -14  -1   45.80    6.00
   3 -14  -1   87.69   55.29
  -3  14   1  105.79   72.79
  -3  14   1   65.19   16.30
  -3  14   1   65.09    9.40
  -3  14   1   45.50    4.40
  -3  14   1   52.09    8.40
   2 -14  -1  161.18   12.70
   2 -14  -1  123.19    9.40
   2 -14  -1  143.49    6.80
   2 -14  -1   91.99   58.19
  -2  14   1  168.18   13.20
  -2  14   1  125.19   10.40
  -2  14   1  147.79   19.10
  -2  14   1  149.19   10.00
  -2  14   1    8.60   61.89
   1 -14  -1  294.47   74.09
   1 -14  -1  509.15   20.30
   1 -14  -1  496.15   35.20
   1 -14  -1  492.35   21.00
  -1  14   1  522.25   22.10
  -1  14   1  471.75   17.90
  -1  14   1  494.05   30.50
  -1  14   1  548.05  111.59
  -1  14   1  526.35   22.80
   0 -14  -1   -6.70   19.30
   0 -14  -1   -5.30    5.40
   0 -14  -1  -13.00   37.50
   0 -14  -1   -1.70    5.40
   0  14   1    5.20    6.90
   0  14   1   41.90   58.69
   0  14   1   10.10   14.10
   0  14   1   -1.10    2.50
   0  14   1   -2.60    6.60
  -1 -14  -1   11.70    3.90
  -1 -14  -1   31.50   44.00
  -1 -14  -1   18.40   20.30
  -1 -14  -1   18.40    5.80
   1  14   1   -4.60   48.90
   1  14   1   20.80   14.80
   1  14   1   14.70    2.90
   1  14   1   24.40    7.10
   1  14   1    6.30    6.50
  -2 -14  -1   11.80    5.20
  -2 -14  -1   28.60   41.30
  -2 -14  -1   15.40    4.90
   2  14   1   17.80    7.10
   2  14   1   -5.20   48.90
   2  14   1   18.70    6.80
   2  14   1   20.50   14.20
   2  14   1   12.20    2.70
  -3 -14  -1   46.00   40.40
   3  14   1   48.30   57.39
  -4 -14  -1    9.30    2.90
   4  14   1    9.30    2.40
   4  14   1   10.60    5.80
   4  14   1   19.80   12.80
  -5 -14  -1    4.50    2.80
   5  14   1   20.60   12.10
   5  14   1   -6.80    5.20
  -6 -14  -1   15.10    3.10
   6  14   1   28.80   12.30
   6  14   1   11.50    2.40
   6  14   1   12.80    5.70
   6  14   1   14.10    9.40
   9 -15  -1   82.19   53.39
   9 -15  -1  171.18   13.20
   9 -15  -1  141.69    7.90
   8 -15  -1   71.49   61.49
  -8  15   1   56.79   26.60
  -8  15   1   28.50   15.30
   7 -15  -1   33.10    7.50
   7 -15  -1   32.10    3.70
   7 -15  -1   71.79   58.09
  -7  15   1   51.59   16.10
  -7  15   1   34.80   70.79
   6 -15  -1  101.49    6.30
   6 -15  -1  124.09   65.69
   6 -15  -1  114.49   10.70
  -6  15   1  112.79   18.60
  -6  15   1  161.98   84.39
   5 -15  -1   13.00    6.60
   5 -15  -1   97.99   55.29
  -5  15   1   -5.00   54.49
  -5  15   1   22.50   15.30
   4 -15  -1  -19.30   43.90
   4 -15  -1   32.60    3.40
   4 -15  -1   33.30    7.20
  -4  15   1   63.49   16.60
  -4  15   1   38.40   68.79
   3 -15  -1  117.19   57.99
   3 -15  -1   53.49   23.20
   3 -15  -1   32.00    6.90
   3 -15  -1   16.40    6.40
   3 -15  -1   25.60    3.00
  -3  15   1   21.60   59.89
  -3  15   1   27.90    8.10
  -3  15   1   18.80    3.80
  -3  15   1   54.59   16.30
   2 -15  -1  308.27   15.10
   2 -15  -1  350.66   88.19
   2 -15  -1  282.37   31.20
   2 -15  -1  253.17   12.90
  -2  15   1  286.67   99.59
  -2  15   1  262.97   11.80
  -2  15   1  354.86   27.10
  -2  15   1  276.17   17.50
   1 -15  -1   -9.40   22.90
   1 -15  -1    1.40    5.80
   1 -15  -1   73.79   53.79
   1 -15  -1   -0.50    3.90
  -1  15   1   18.50   14.40
  -1  15   1    4.50   57.69
  -1  15   1   -1.20    2.90
  -1  15   1    4.20    7.20
   0 -15  -1  134.69   11.10
   0 -15  -1  105.39    7.90
   0 -15  -1  110.69   56.89
   0  15   1  142.59   18.60
   0  15   1  128.19   70.89
   0  15   1  131.99   13.40
   0  15   1  125.79    7.20
  -1 -15  -1  -13.40   19.00
  -1 -15  -1   44.60   43.40
   1  15   1   15.90   14.50
   1  15   1   54.09   61.89
   1  15   1   -1.60    6.70
  -2 -15  -1  146.79    8.00
   2  15   1  175.18   14.70
   2  15   1  147.39   13.20
   2  15   1  141.69    7.40
  -3 -15  -1  137.09    7.80
   3  15   1  164.78   22.20
   3  15   1  140.59   12.80
   3  15   1  145.99   12.60
   3  15   1  132.49    7.00
  -4 -15  -1    9.60    3.10
   4  15   1   29.40   13.10
   4  15   1    1.90    2.50
   4  15   1   13.90    6.80
   4  15   1    2.40    6.10
   7 -16  -1   52.79   58.99
  -7  16   1   95.59   63.39
  -7  16   1   42.50   15.90
   6 -16  -1   10.60   45.60
   6 -16  -1    9.40    6.80
   6 -16  -1    3.00    2.60
  -6  16   1  -99.99   50.39
  -6  16   1   64.69   28.90
   5 -16  -1  136.39    7.30
   5 -16  -1  163.08   68.69
   5 -16  -1  158.58   12.50
  -5  16   1   50.59   67.89
   4 -16  -1   46.00   64.89
   4 -16  -1   27.90    6.90
  -4  16   1  136.49   98.09
  -4  16   1   34.80   15.90
   3 -16  -1   39.30   51.69
   3 -16  -1    3.80    6.20
  -3  16   1   19.60   15.40
  -3  16   1   16.50   67.89
  -3  16   1    8.40    8.00
   2 -16  -1   48.80   25.20
   2 -16  -1  104.19   57.39
  -2  16   1  166.78   84.89
  -2  16   1   59.89   16.80
   1 -16  -1  223.68   28.20
   1 -16  -1  119.79   79.59
   1 -16  -1  173.68   12.40
  -1  16   1  149.29    9.90
  -1  16   1  160.18   14.70
  -1  16   1  209.68   25.90
  -1  16   1   35.00   79.09
   0 -16  -1   12.80    6.00
   0 -16  -1   19.60   24.10
   0  16   1   48.70   15.60
   0  16   1   10.00    3.30
   0  16   1    8.30    7.30
  -2 -16  -1  283.87    9.10
   2 -17   2   -3.60    2.20
   1  16  -2  138.09   19.40
   1  16  -2  110.19   10.70
   1  16  -2  108.99    7.20
  -1 -16   2  133.49   10.30
   0  16  -2    3.70    3.20
   0  16  -2   -2.40    7.80
   0  16  -2  -54.99   64.69
   0  16  -2   24.30   15.50
   0 -16   2    6.50    5.60
   0 -16   2   -7.30   21.10
   0 -16   2   93.79   58.69
  -1  16  -2  116.29    7.70
  -1  16  -2  144.49   20.00
  -1  16  -2   86.89   80.89
  -1  16  -2  101.79   10.80
   1 -16   2  160.38   28.10
   1 -16   2   97.39    5.80
   1 -16   2  124.89   10.60
   1 -16   2  135.19   65.59
  -2  16  -2  145.79   84.59
  -2  16  -2   29.00   15.90
  -2  16  -2    0.30    7.80
   2 -16   2   50.89   52.89
  -3  16  -2    4.70    8.30
  -3  16  -2   16.60   15.20
   3 -16   2    9.00    6.50
   3 -16   2    3.50    2.40
  -4  16  -2   30.20   76.69
  -4  16  -2   51.99   16.90
  -4  16  -2   11.90    8.60
   4 -16   2   27.50    7.10
   4 -16   2   75.99   57.29
   4 -16   2   23.80    3.20
  -5  16  -2   13.60   15.60
  -5  16  -2   15.90   69.69
   5 -16   2   -2.20    2.40
   5 -16   2   10.40   50.89
   5 -16   2    2.80    6.20
  -6  16  -2   24.40   77.89
   6 -16   2   -0.50   50.59
   6 -16   2   13.10    6.90
   7 -16   2  129.19   65.39
   5  15  -2   63.69   15.30
   5  15  -2   39.90    7.20
   5  15  -2   32.60   10.00
   5  15  -2   31.10    3.20
   4  15  -2   32.30    3.30
   4  15  -2   28.50    6.80
   4  15  -2   58.79   15.60
   4  15  -2   32.20   10.00
   2  15  -2   12.40    6.80
   2  15  -2   43.80   63.69
   2  15  -2   14.40   14.80
   2  15  -2   15.20    3.10
  -2 -15   2   21.70    5.50
  -2 -15   2   58.29   49.20
  -2 -15   2   28.00   15.40
   1  15  -2   82.99   17.30
   1  15  -2   81.89    9.10
   1  15  -2   62.89   69.29
   1  15  -2   77.99    6.10
  -1 -15   2   95.79    9.80
  -1 -15   2  157.78   62.79
  -1 -15   2  114.09   21.80
   0  15  -2   62.69   70.89
   0  15  -2   15.80   15.30
   0  15  -2   -0.10    7.30
   0 -15   2   42.70   52.69
   0 -15   2    2.30   22.00
   0 -15   2   15.90    5.70
  -1  15  -2   23.70    3.80
  -1  15  -2  -15.50   60.39
  -1  15  -2   26.80    8.10
   1 -15   2   35.70    6.50
   1 -15   2  119.99   63.79
   1 -15   2   21.10    2.70
   1 -15   2   33.40   21.50
  -2  15  -2   14.70   15.70
  -2  15  -2    4.40    3.30
  -2  15  -2   -4.40    7.40
  -2  15  -2   69.89   73.89
   2 -15   2   43.10   53.59
   2 -15   2   -3.10   22.00
   2 -15   2   14.70    6.20
  -3  15  -2    3.50    3.40
  -3  15  -2   30.70   67.29
  -3  15  -2   15.30   15.50
  -3  15  -2   -1.60    7.20
   3 -15   2    1.60    2.30
   3 -15   2    8.20    6.10
   3 -15   2   11.30   50.29
   3 -15   2    7.30   22.20
  -4  15  -2   45.20   16.30
  -4  15  -2   51.09   69.99
  -4  15  -2   11.90    8.00
  -4  15  -2   19.70    4.10
   4 -15   2   23.50    3.10
   4 -15   2   22.00    6.60
   4 -15   2   37.60   51.29
  -5  15  -2   47.50   73.59
  -5  15  -2   26.10    8.80
  -5  15  -2   56.29   16.80
   5 -15   2   17.20    2.90
   5 -15   2   31.30    7.00
   5 -15   2   35.10   51.99
  -6  15  -2   25.10   15.40
  -6  15  -2   77.09   81.89
   6 -15   2   11.90    6.70
   6 -15   2   27.80   54.39
  -7  15  -2   13.50   15.10
  -7  15  -2   39.80   22.70
   7 -15   2    5.70    6.40
   7 -15   2  -19.30   49.00
  -8  15  -2   14.20   14.80
  -8  15  -2   39.00   20.90
   8 -15   2  119.39   63.09
   7  14  -2   74.79    4.40
   7  14  -2   76.69    9.00
   7  14  -2   73.99    7.60
   7  14  -2  106.69   15.90
   6  14  -2   13.00    5.90
   6  14  -2   29.00   13.20
   6  14  -2   12.50    6.70
   6  14  -2   11.60    2.80
   5  14  -2    7.90    5.60
   5  14  -2    2.30    2.10
   5  14  -2    5.40    6.60
   5  14  -2   12.00   12.90
  -5 -14   2    1.30    3.30
   4  14  -2   -5.60    5.70
   4  14  -2    8.20   13.40
   4  14  -2   33.80   71.29
   4  14  -2   -3.70    6.40
  -4 -14   2    5.10   41.80
   3  14  -2   11.50   53.49
   3  14  -2   36.20    6.70
   3  14  -2   25.50    3.10
   3  14  -2   29.30   14.50
   3  14  -2   27.90    7.70
  -3 -14   2   29.60    5.40
  -3 -14   2  121.29   50.99
  -3 -14   2   24.30    3.60
   2  14  -2  571.74   32.80
   2  14  -2  533.75   19.30
   2  14  -2  558.24   24.50
   2  14  -2  565.34   23.20
   2  14  -2  375.46   96.09
  -2 -14   2  526.15   19.80
  -2 -14   2  563.74   20.90
  -2 -14   2  637.34   99.39
  -2 -14   2  576.74   28.90
   1  14  -2  144.39   73.29
   1  14  -2   56.29    8.90
   1  14  -2   51.99   15.70
   1  14  -2   48.70    7.60
   1  14  -2   55.69    5.30
  -1 -14   2   92.69   20.10
  -1 -14   2  111.59   57.99
  -1 -14   2   61.49    6.80
  -1 -14   2   41.00    4.40
   0  14  -2   19.40   15.50
   0  14  -2   23.10    7.90
   0  14  -2   21.80    7.20
   0  14  -2   18.00    3.20
   0  14  -2  -25.20   58.19
   0 -14   2   14.90    2.40
   0 -14   2   33.60   21.40
   0 -14   2   35.50   52.29
   0 -14   2   19.90    5.80
   0 -14   2   12.00    4.00
  -1  14  -2    3.90    7.00
  -1  14  -2    8.00    3.20
  -1  14  -2    9.50   15.10
  -1  14  -2   40.30   72.09
  -1  14  -2    9.50    7.60
   1 -14   2    9.90    2.20
   1 -14   2    7.70   19.00
   1 -14   2   10.10    5.90
   1 -14   2   41.90   54.89
   1 -14   2    4.20    4.10
  -2  14  -2    6.00    3.30
  -2  14  -2  -75.89   55.59
  -2  14  -2   -0.70    7.40
  -2  14  -2   -3.90    7.50
  -2  14  -2   -5.70   15.40
   2 -14   2   -0.70    4.10
   2 -14   2  -17.30   48.90
   2 -14   2    8.10   36.90
   2 -14   2    3.90    5.80
  -3  14  -2   66.99    9.90
  -3  14  -2   79.19    8.00
  -3  14  -2   87.89   78.29
  -3  14  -2  102.49   18.10
  -3  14  -2   93.19    9.20
   3 -14   2   85.59   10.40
   3 -14   2   64.99    6.40
   3 -14   2  141.79   68.39
   3 -14   2  121.29   24.60
   3 -14   2   91.49    5.30
  -4  14  -2   45.50    9.00
  -4  14  -2  -90.39   57.09
  -4  14  -2   40.70    4.80
  -4  14  -2   62.39   16.90
   4 -14   2   41.20    3.60
   4 -14   2   49.80   22.40
   4 -14   2   39.70    7.20
   4 -14   2   33.00    5.90
   4 -14   2   77.69   63.39
  -5  14  -2   51.59    5.30
  -5  14  -2   49.30    9.00
  -5  14  -2   -6.70   60.79
  -5  14  -2   70.89   18.00
   5 -14   2  134.39   72.49
   5 -14   2   53.99    5.00
   5 -14   2   62.59    7.90
  -6  14  -2   42.20   16.10
  -6  14  -2   42.40   72.99
   6 -14   2    4.70    2.80
   6 -14   2   12.50    6.70
   6 -14   2   14.60   54.39
  -7  14  -2   12.40   14.90
   7 -14   2   11.90    6.60
  -8  14  -2   26.30   15.40
  -8  14  -2   39.80   19.50
   8 -14   2   17.30   52.29
  -9  14  -2   18.60   14.10
  -9  14  -2   30.00   13.10
   9 -14   2   12.10    6.60
   9 -14   2   25.00   50.49
 -10  14  -2   27.40    8.50
 -10  14  -2   63.69   15.30
  10 -14   2   34.40   49.20
  10 -14   2   44.70    7.80
  10 -14   2   26.90    3.80
   8  13  -2   22.10   11.90
   8  13  -2    0.30    1.60
   8  13  -2   -2.80    4.80
   8  13  -2    0.20    2.20
   8  13  -2   -3.80    5.70
   7  13  -2  178.38   20.60
   7  13  -2  181.88   11.70
   7  13  -2  179.98    7.10
   7  13  -2  173.48   12.20
  -7 -13   2  191.48    9.00
   6  13  -2  117.59   15.70
   6  13  -2  110.09   11.20
   6  13  -2  129.19   10.50
   6  13  -2  115.69    5.40
  -6 -13   2  123.39    7.10
   5  13  -2   38.60    7.50
   5  13  -2   51.49    6.90
   5  13  -2    4.10   45.90
   5  13  -2   38.80    3.90
   5  13  -2   57.59   14.00
  -5 -13   2   44.80    4.20
  -5 -13   2  117.69   46.00
   4  13  -2   30.60   49.99
   4  13  -2    9.40   12.90
  -4 -13   2  -17.00   33.70
   3  13  -2   67.89    4.90
   3  13  -2   89.89   11.00
   3  13  -2   74.99    8.00
   3  13  -2   95.19   16.60
   3  13  -2  134.59   86.99
  -3 -13   2   65.59    6.70
  -3 -13   2   63.99    8.10
  -3 -13   2   23.00   40.50
   2  13  -2   46.80   15.10
   2  13  -2   58.89    7.50
   2  13  -2   59.99    4.90
   2  13  -2    9.10   53.19
   2  13  -2   58.49    8.60
  -2 -13   2   73.29    8.60
  -2 -13   2   17.40   45.80
  -2 -13   2   51.29    4.50
   1  13  -2   16.90    3.00
   1  13  -2   22.00   15.10
   1  13  -2   12.70    6.80
   1  13  -2   62.29   59.79
   1  13  -2   18.00    7.10
  -1 -13   2   14.60    3.70
  -1 -13   2   10.40   17.00
  -1 -13   2   20.00    5.60
  -1 -13   2  -13.00   44.40
   0  13  -2   21.30    7.50
   0  13  -2   11.90    6.70
   0  13  -2   17.80    3.10
   0  13  -2   18.10   15.30
   0  13  -2  -24.30   56.89
   0 -13   2   14.70    2.20
   0 -13   2   16.00    4.00
   0 -13   2   -1.90   45.70
   0 -13   2   23.10    5.90
   0 -13   2   39.40   18.40
  -1  13  -2   11.40    3.10
  -1  13  -2  -23.50   58.69
  -1  13  -2   18.60    7.00
  -1  13  -2   21.40    8.30
  -1  13  -2   14.90   15.10
   1 -13   2    9.90    2.20
   1 -13   2   27.20   19.40
   1 -13   2   -7.60   50.89
   1 -13   2   10.70    4.00
   1 -13   2   10.50    5.80
  -2  13  -2   20.00    8.80
  -2  13  -2   21.20   15.50
  -2  13  -2   48.50   69.69
  -2  13  -2   20.80    7.40
  -2  13  -2   20.60    3.60
   2 -13   2   63.99   20.20
   2 -13   2   16.00    4.80
   2 -13   2   21.90    6.30
   2 -13   2   24.90   53.49
   2 -13   2   19.50    2.60
  -3  13  -2  104.49   76.39
  -3  13  -2   65.29    8.20
  -3  13  -2   61.99    6.40
  -3  13  -2   65.49    9.30
  -3  13  -2   68.09   17.00
   3 -13   2  124.69   21.70
   3 -13   2   84.79    7.20
   3 -13   2   80.09   10.40
   3 -13   2   83.29    5.10
   3 -13   2   -2.00   52.29
  -4  13  -2   47.50   16.20
  -4  13  -2   36.90    8.50
  -4  13  -2   43.20    8.50
  -4  13  -2   97.89   76.49
  -4  13  -2   42.40    4.60
   4 -13   2   49.50    7.50
   4 -13   2   66.19   20.20
   4 -13   2   40.20    6.10
   4 -13   2   28.60   56.89
   4 -13   2   48.80    4.60
  -5  13  -2   82.89   90.99
  -5  13  -2   74.79   17.60
  -5  13  -2   50.79    9.20
  -5  13  -2   63.29    9.60
  -5  13  -2   45.30    4.80
   5 -13   2   58.69    6.80
   5 -13   2   56.49    5.00
   5 -13   2   77.79   20.80
   5 -13   2   74.69    8.40
  -6  13  -2  155.78    9.40
  -6  13  -2  178.58   23.40
  -6  13  -2  144.49   13.60
  -6  13  -2  100.09   83.39
   6 -13   2  141.29   11.80
   6 -13   2  105.69   63.19
   6 -13   2  160.48   12.00
   6 -13   2  145.59    7.50
   6 -13   2  205.88   23.50
  -7  13  -2  264.17   17.60
  -7  13  -2  288.37  102.99
  -7  13  -2  305.37   27.20
  -7  13  -2  289.97   13.50
   7 -13   2  292.97   11.70
   7 -13   2  312.77   16.30
   7 -13   2  311.77   86.39
  -8  13  -2  308.17   25.40
   8 -13   2  290.87   15.80
   8 -13   2  237.48   79.09
   8 -13   2  295.57   11.80
  -9  13  -2   35.10   20.30
  -9  13  -2   49.70   14.80
   9 -13   2   34.50    7.70
   9 -13   2  -37.00   44.20
   9 -13   2   19.70    3.50
 -10  13  -2   25.70   13.80
 -10  13  -2   36.90   22.90
  10 -13   2   19.40    7.10
  10 -13   2   49.90   53.69
 -11  13  -2   46.70   26.40
  11 -13   2   66.59   50.99
   9  12  -2   11.30    4.40
   9  12  -2   14.90    5.80
   9  12  -2   28.60   11.40
   9  12  -2   16.50    1.70
   8  12  -2    1.70    4.30
   8  12  -2    4.80    1.60
   8  12  -2    2.40    2.60
   8  12  -2   13.50   11.70
   8  12  -2   -0.20    5.50
  -8 -12   2    6.70    2.90
   7  12  -2   13.90   41.20
   7  12  -2   -1.80    5.40
   7  12  -2   12.20   11.50
   7  12  -2    1.30    4.50
  -7 -12   2   27.10   30.70
  -7 -12   2    5.90    2.90
   6  12  -2   88.79   10.00
   6  12  -2   89.29    7.30
   6  12  -2   90.79    4.50
   6  12  -2   73.19   50.09
   6  12  -2   87.89   14.40
  -6 -12   2   65.39   38.20
  -6 -12   2   94.09    8.60
   5  12  -2   11.70   12.90
   5  12  -2   10.70    5.10
   5  12  -2    9.10    2.00
   5  12  -2  -37.60   39.40
   5  12  -2    9.80    6.20
  -5 -12   2    7.10    2.90
   4  12  -2   27.30   48.90
   4  12  -2   65.79    4.40
   4  12  -2   65.39    8.10
   4  12  -2   87.69   15.30
  -4 -12   2   71.19    6.50
  -4 -12   2  102.79   49.90
  -4 -12   2   79.79    9.50
  -4 -12   2   66.59    5.70
   3  12  -2   81.99   10.60
   3  12  -2  135.69   63.49
   3  12  -2   88.89   15.50
   3  12  -2  104.29   10.40
   3  12  -2   79.69    5.00
  -3 -12   2   88.09   51.09
  -3 -12   2   87.99    7.70
  -3 -12   2   81.49    6.10
   2  12  -2    4.70   13.60
   2  12  -2    9.80    2.50
   2  12  -2    3.90    6.20
   2  12  -2    0.10    5.30
   2  12  -2   -5.40   53.19
  -2 -12   2   -6.00   40.80
  -2 -12   2    4.30   14.00
  -2 -12   2    1.70    3.00
  -2 -12   2    2.50    4.60
   1  12  -2    6.70    2.50
   1  12  -2   15.70    6.20
   1  12  -2   15.90    6.80
   1  12  -2  -62.99   48.10
   1  12  -2    4.60   14.20
  -1 -12   2   35.00   49.99
  -1 -12   2    8.10    5.20
  -1 -12   2    8.90    2.00
  -1 -12   2   12.40    3.30
  -1 -12   2   18.30   16.70
   0  12  -2    6.10    6.50
   0  12  -2   -7.50   56.79
   0  12  -2   12.20   14.30
   0  12  -2   11.10    2.80
   0  12  -2    9.80    6.60
   0 -12   2    0.10   49.00
   0 -12   2   12.10    5.50
   0 -12   2    9.80    3.80
   0 -12   2   10.70   15.60
   0 -12   2    8.20    2.00
  -1  12  -2  330.67   17.00
  -1  12  -2  195.98   75.79
  -1  12  -2  327.17   16.80
  -1  12  -2  348.77   12.60
  -1  12  -2  309.47   26.00
   1 -12   2  339.57   11.80
   1 -12   2  407.76   84.59
   1 -12   2  323.57   13.60
   1 -12   2  337.67   29.20
   1 -12   2  310.57   15.00
  -2  12  -2   25.10   24.90
  -2  12  -2   31.10    3.60
  -2  12  -2   35.10    7.80
  -2  12  -2   25.30    7.50
  -2  12  -2   48.90   64.09
   2 -12   2   30.70    2.80
   2 -12   2   38.70    6.70
   2 -12   2   31.70    5.20
   2 -12   2   33.40   51.29
   2 -12   2   32.80   18.40
  -3  12  -2  106.79   89.89
  -3  12  -2   11.10    3.30
  -3  12  -2    7.00    9.50
  -3  12  -2    1.60   15.20
  -3  12  -2   10.10    6.90
   3 -12   2    7.10    2.20
   3 -12   2    6.80   17.20
   3 -12   2    9.90    5.90
   3 -12   2   11.00    4.90
  -4  12  -2  582.14   32.70
  -4  12  -2  596.44   24.70
  -4  12  -2  573.64   20.80
  -4  12  -2  564.14   24.30
  -4  12  -2  576.04  114.09
   4 -12   2  588.74   35.20
   4 -12   2  582.14   22.40
   4 -12   2  698.73  110.09
   4 -12   2  571.14   19.90
   4 -12   2  600.94   29.70
  -5  12  -2   27.70    7.90
  -5  12  -2   46.00    9.00
  -5  12  -2   33.60   67.39
  -5  12  -2   67.29   16.80
  -5  12  -2   43.30    4.80
   5 -12   2   44.00   55.19
   5 -12   2   43.30   19.00
   5 -12   2   35.50    5.50
   5 -12   2   41.10    6.90
   5 -12   2   47.20    7.60
  -6  12  -2  263.67   16.80
  -6  12  -2  368.66  100.89
  -6  12  -2  283.87   25.20
   6 -12   2  290.37   29.20
   6 -12   2  292.37   11.20
   6 -12   2  282.17   15.40
   6 -12   2  243.48   77.69
   6 -12   2  283.77   14.80
  -7  12  -2  195.68   14.40
  -7  12  -2  242.08   24.90
  -7  12  -2  196.88   10.70
  -7  12  -2  227.78   89.49
   7 -12   2  249.58   80.09
   7 -12   2  209.98   13.50
   7 -12   2  234.88   24.60
   7 -12   2  220.28   13.80
   7 -12   2  204.18    9.10
  -8  12  -2  404.06   27.80
  -8  12  -2  328.17   99.69
  -8  12  -2  336.67   19.00
  -8  12  -2  339.37   15.00
   8 -12   2  367.46   13.60
   8 -12   2  316.67   82.59
   8 -12   2  359.06   17.10
   8 -12   2  324.87   17.50
   8 -12   2  397.66   33.20
  -9  12  -2  162.88   14.30
   9 -12   2  178.78    8.50
   9 -12   2  109.69   65.79
   9 -12   2  187.78   13.30
 -10  12  -2   43.00   23.20
 -10  12  -2   40.50   14.10
 -10  12  -2   28.70    8.80
  10 -12   2   36.90    7.50
  10 -12   2   36.90   52.59
  10 -12   2   28.60    3.80
 -11  12  -2   23.70    9.00
 -11  12  -2   -2.10    7.80
 -11  12  -2   40.50   13.50
  11 -12   2   12.60    7.10
  11 -12   2  -17.60   41.20
 -12  12  -2   30.20   12.40
 -12  12  -2   21.30    8.00
  12 -12   2   93.29   51.99
  10  11  -2   43.10   11.00
  10  11  -2   32.40    5.90
  10  11  -2   28.40    4.60
   9  11  -2    4.50    5.10
   9  11  -2   14.10   10.60
   9  11  -2    9.10    4.00
   9  11  -2    9.40    1.40
   9  11  -2   11.90    1.90
  -9 -11   2   53.79   22.60
  -9 -11   2    2.10    3.10
   8  11  -2   60.99   41.00
   8  11  -2  109.79    9.40
   8  11  -2  108.39    4.50
   8  11  -2  109.59    8.40
   8  11  -2  127.79   17.50
  -8 -11   2  145.49   36.90
  -8 -11   2  102.59    6.60
   7  11  -2  184.98   57.19
   7  11  -2  187.38   10.50
   7  11  -2  180.78   11.50
   7  11  -2  193.98    7.00
   7  11  -2  197.18   19.70
  -7 -11   2  192.88    8.80
  -7 -11   2  133.69   39.60
   6  11  -2  101.59   10.00
   6  11  -2  109.49    4.80
   6  11  -2  115.19    9.60
   6  11  -2  118.39   14.80
   6  11  -2   77.79   49.70
  -6 -11   2   68.19   36.20
  -6 -11   2  106.39    6.50
   5  11  -2  293.17   14.90
   5  11  -2  320.37   14.00
   5  11  -2  223.78   63.59
   5  11  -2  270.57   22.90
   5  11  -2  317.27   10.70
  -5 -11   2  196.98   54.09
  -5 -11   2  301.17   11.70
   4  11  -2   45.10    6.90
   4  11  -2   42.40   13.30
   4  11  -2   66.29   51.29
   4  11  -2   46.60    3.70
   4  11  -2   28.90    5.50
  -4 -11   2   46.00    4.00
  -4 -11   2   51.49    4.70
  -4 -11   2   62.29    6.90
  -4 -11   2   24.30   39.00
   3  11  -2  298.97   15.30
   3  11  -2  257.07   71.29
   3  11  -2  293.77   23.70
   3  11  -2  319.47   11.10
   3  11  -2  306.87   14.40
  -3 -11   2  306.57   66.39
  -3 -11   2  311.67   18.90
  -3 -11   2  307.27   11.80
  -3 -11   2  306.47   12.80
   2  11  -2   54.69    4.30
   2  11  -2   51.49   13.80
   2  11  -2   22.10   49.90
   2  11  -2   52.29    6.50
  -2 -11   2   57.79   47.50
  -2 -11   2   82.29   14.10
  -2 -11   2   61.29    5.70
  -2 -11   2   56.39    5.50
   1  11  -2    2.00    2.20
   1  11  -2  -57.29   46.70
   1  11  -2    3.30   12.60
   1  11  -2   -2.70    5.50
  -1 -11   2  -10.90   38.80
  -1 -11   2    1.70    4.70
  -1 -11   2    5.50    1.70
  -1 -11   2    4.60   13.60
  -1 -11   2   -1.20    2.80
   0  11  -2   -0.90    5.80
   0  11  -2   -2.20   13.20
   0  11  -2   34.90   55.19
   0  11  -2    2.90    2.30
   0  11  -2    0.20    5.90
   0 -11   2   -3.60    4.50
   0 -11   2   -0.50   42.70
   0 -11   2  -17.00   13.30
   0 -11   2    0.80    1.70
   0 -11   2    0.60    3.30
  -1  11  -2   85.69    5.40
  -1  11  -2   87.89   15.70
  -1  11  -2  -11.40  102.89
  -1  11  -2   85.99   10.50
  -1  11  -2   73.09    7.30
   1 -11   2   93.59   16.80
   1 -11   2   82.59    4.40
   1 -11   2   68.29    6.80
   1 -11   2   73.99    9.00
  -2  11  -2  176.98    8.10
  -2  11  -2  157.08   17.80
  -2  11  -2  275.47   76.79
  -2  11  -2  177.48   12.80
  -2  11  -2  175.78   12.70
   2 -11   2  188.28   10.00
   2 -11   2  186.38   25.60
   2 -11   2  239.48   71.19
   2 -11   2  184.48    7.20
   2 -11   2  161.98   11.10
  -3  11  -2  685.63   34.90
  -3  11  -2  691.13   23.50
  -3  11  -2  691.53   26.80
  -3  11  -2  683.83   26.20
  -3  11  -2  646.64  112.29
   3 -11   2  661.63   24.60
   3 -11   2  666.53   22.80
   3 -11   2  687.13   37.10
   3 -11   2  731.13  106.79
   3 -11   2  674.53   25.90
  -4  11  -2   44.90    7.60
  -4  11  -2   49.99    8.10
  -4  11  -2   52.49    5.70
  -4  11  -2  138.39   68.99
  -4  11  -2   42.50   15.10
   4 -11   2   62.89   17.80
   4 -11   2   71.49   57.09
   4 -11   2   49.99    7.30
   4 -11   2   54.49    4.50
   4 -11   2   59.59    6.60
  -5  11  -2   45.00    7.90
  -5  11  -2    6.40   66.39
  -5  11  -2   47.20    4.50
  -5  11  -2   43.60    7.70
  -5  11  -2   42.30   14.90
   5 -11   2   34.00   53.29
   5 -11   2   37.40    6.30
   5 -11   2   50.99    7.50
   5 -11   2   53.79    4.50
   5 -11   2   74.09   17.90
  -6  11  -2    6.10    7.10
  -6  11  -2    8.40    3.40
  -6  11  -2   18.50   14.70
  -6  11  -2   56.49   68.99
   6 -11   2    9.60    2.90
   6 -11   2   17.30    6.10
   6 -11   2    7.60    6.30
   6 -11   2    4.80   16.60
   6 -11   2  -11.60   53.49
  -7  11  -2 1110.39   40.60
  -7  11  -2 1155.38   38.60
  -7  11  -2 1043.20   49.30
  -7  11  -2  939.41  139.39
   7 -11   2 1114.09   36.70
   7 -11   2 1025.70  128.19
   7 -11   2 1112.99   39.60
  -8  11  -2  201.78   10.70
  -8  11  -2  137.59   76.99
  -8  11  -2  234.68   32.40
  -8  11  -2  200.38   14.30
   8 -11   2  214.38   13.30
   8 -11   2  222.18    9.40
   8 -11   2  270.97   76.99
   8 -11   2  222.48   26.90
   8 -11   2  211.18   14.40
  -9  11  -2   28.20    4.80
  -9  11  -2   42.40   14.80
  -9  11  -2  -34.20   28.80
  -9  11  -2   36.10    8.40
   9 -11   2   28.50   49.99
   9 -11   2   24.60    7.30
   9 -11   2   26.80    7.10
   9 -11   2   27.50    3.40
   9 -11   2   71.69   18.50
 -10  11  -2   19.00   10.80
 -10  11  -2    9.20    6.30
 -10  11  -2   31.50   13.90
  10 -11   2   11.00    3.00
  10 -11   2   24.30   48.00
  10 -11   2   19.80    6.80
 -11  11  -2  332.77   28.80
  11 -11   2  266.37   11.60
  11 -11   2  277.67   15.40
  11 -11   2  320.77  111.69
 -12  11  -2   32.00   13.70
 -12  11  -2   51.19   24.00
  12 -11   2   67.19   51.49
  11  10  -2    5.00    9.30
  11  10  -2    2.10    3.50
  10  10  -2  115.79   15.70
  10  10  -2  105.19    4.10
  10  10  -2  110.49    4.60
  10  10  -2  102.49    7.60
 -10 -10   2  100.49   15.20
 -10 -10   2  112.29   16.50
   9  10  -2  150.68    8.70
   9  10  -2  156.78    5.60
   9  10  -2  110.99   35.20
   9  10  -2  148.09    6.10
   9  10  -2  156.58   17.00
  -9 -10   2  155.08   29.40
  -9 -10   2  148.69    8.30
   8  10  -2   27.60   10.90
   8  10  -2   29.00    4.40
   8  10  -2   43.60   44.70
   8  10  -2   21.40    2.30
   8  10  -2   26.60    2.50
  -8 -10   2   20.70    3.30
   7  10  -2   42.50   43.10
   7  10  -2   98.79    7.70
   7  10  -2   97.49    4.10
   7  10  -2   94.69   13.10
  -7 -10   2  110.29   36.70
  -7 -10   2   86.19    6.10
   6  10  -2   28.30   40.80
  -6 -10   2   52.09   35.70
   5  10  -2  111.29   49.90
   5  10  -2  112.39    9.60
   5  10  -2  120.29   14.70
   5  10  -2  121.89    5.00
   5  10  -2  125.19    8.50
  -5 -10   2   93.69   41.40
  -5 -10   2  116.79    6.50
   4  10  -2  231.38   11.40
   4  10  -2  226.18   12.40
   4  10  -2  212.98   19.80
   4  10  -2  227.58   62.69
   4  10  -2  233.78    8.30
  -4 -10   2  218.28    9.20
  -4 -10   2  227.38    9.50
  -4 -10   2  240.98   56.29
  -4 -10   2  230.18   11.40
   3  10  -2  337.27   11.50
   3  10  -2  341.67   14.40
   3  10  -2  322.07   22.50
   3  10  -2  326.07   72.29
  -3 -10   2  326.07   13.00
  -3 -10   2  315.57   12.20
  -3 -10   2  325.47   18.00
  -3 -10   2  314.47   63.99
   2  10  -2  249.18    8.90
   2  10  -2  227.98   20.90
   2  10  -2  223.68   67.29
   2  10  -2  238.08   12.10
  -2 -10   2  239.68   19.50
  -2 -10   2  239.98   10.90
  -2 -10   2  232.38    9.60
  -2 -10   2  157.18   54.89
   1  10  -2    2.50    1.90
   1  10  -2    3.40    4.80
   1  10  -2    8.70   47.20
   1  10  -2   -5.50   11.10
  -1 -10   2    2.30   11.60
  -1 -10   2   -0.70    4.10
  -1 -10   2    0.50    1.50
  -1 -10   2    1.00    2.60
  -1 -10   2   22.30   41.00
   0  10  -2   73.39   52.39
   0  10  -2   42.90    6.00
   0  10  -2   46.00    4.00
   0  10  -2   36.10   12.60
   0 -10   2    9.70   42.20
   0 -10   2   46.10    5.60
   0 -10   2   42.60    4.30
   0 -10   2   39.40    3.10
   0 -10   2   44.30   13.10
  -1  10  -2    1.40    2.90
  -1  10  -2    4.90    5.30
  -1  10  -2   -3.60    4.60
  -1  10  -2   63.59   55.09
  -1  10  -2   -0.70   11.10
   1 -10   2    2.90    1.60
   1 -10   2    7.20    3.30
   1 -10   2  -42.60   36.40
   1 -10   2   -4.20   12.40
   1 -10   2    5.50    4.60
  -2  10  -2   81.59    9.60
  -2  10  -2   87.19   14.30
  -2  10  -2   87.69   54.59
  -2  10  -2   68.09    6.70
  -2  10  -2   74.09    5.10
   2 -10   2   20.60   47.00
   2 -10   2  100.39   15.10
   2 -10   2   77.09    4.20
   2 -10   2   64.99    5.60
   2 -10   2   71.29    8.90
  -3  10  -2  156.68   11.60
  -3  10  -2  158.58    7.60
  -3  10  -2   48.70   59.99
  -3  10  -2  158.08   11.70
  -3  10  -2  150.98   16.30
   3 -10   2  170.58    6.80
   3 -10   2  161.68    9.70
   3 -10   2  162.48   10.90
   3 -10   2  141.69   59.99
   3 -10   2  179.68   17.90
  -4  10  -2   95.49    6.20
  -4  10  -2  107.99   15.80
  -4  10  -2  100.09    9.90
  -4  10  -2   86.19    8.00
  -4  10  -2  176.38   68.39
   4 -10   2   98.39    9.70
   4 -10   2  135.39   61.89
   4 -10   2   99.99    9.00
   4 -10   2  115.19   16.70
   4 -10   2   87.49    5.10
  -5  10  -2   67.69    7.80
  -5  10  -2   66.49    8.20
  -5  10  -2   71.39   15.10
  -5  10  -2   78.59    6.30
  -5  10  -2  162.18   71.99
   5 -10   2   72.59    9.40
   5 -10   2   81.99    4.90
   5 -10   2   -6.60   47.90
   5 -10   2   62.29    6.60
   5 -10   2   81.49   16.60
  -6  10  -2  299.47   16.30
  -6  10  -2  353.16   89.19
  -6  10  -2  309.37   12.90
  -6  10  -2  296.67   25.00
   6 -10   2  318.07   11.80
   6 -10   2  317.67   15.60
   6 -10   2  330.17   28.70
   6 -10   2  314.47   15.00
   6 -10   2  367.16   80.09
  -7  10  -2  -26.20   60.19
  -7  10  -2   82.49   11.40
  -7  10  -2   86.59   15.30
  -7  10  -2   84.79    7.40
   7 -10   2   54.29   56.69
   7 -10   2   94.99    8.40
   7 -10   2  101.69   17.80
   7 -10   2   78.99    9.50
   7 -10   2   94.39    5.90
  -8  10  -2  339.97   25.50
  -8  10  -2  284.37   87.29
  -8  10  -2  341.57   17.40
  -8  10  -2  321.67   14.60
   8 -10   2  324.37   16.10
   8 -10   2  349.07   28.70
   8 -10   2  423.06   86.49
   8 -10   2  344.77   16.80
   8 -10   2  357.46   13.10
  -9  10  -2   79.19   14.50
  -9  10  -2   67.19    8.90
  -9  10  -2   72.99   64.69
  -9  10  -2   69.69    7.50
   9 -10   2   73.09    8.60
   9 -10   2   86.99   18.50
   9 -10   2  108.59   60.89
   9 -10   2   63.99    7.90
   9 -10   2   71.49    5.80
 -10  10  -2  194.18   20.90
 -10  10  -2  156.88   13.40
 -10  10  -2  165.98   10.00
  10 -10   2  190.48   12.80
  10 -10   2  170.28   13.70
  10 -10   2  189.08    8.80
  10 -10   2  193.98   21.90
  10 -10   2  127.49   58.19
 -11  10  -2   16.10   11.60
 -11  10  -2   14.70    6.10
 -11  10  -2   -0.30    6.90
  11 -10   2    0.10   41.60
  11 -10   2   20.50   15.80
  11 -10   2    8.80    6.30
 -12  10  -2   21.00   11.10
 -12  10  -2  -11.20    6.50
  12 -10   2  -13.40   38.10
  12 -10   2   -3.50    3.00
  12 -10   2    3.20    6.00
 -13  10  -2   13.60    6.80
  13 -10   2   55.59   44.00
  13 -10   2   15.00    4.70
  13 -10   2   19.10    6.80
  12   9  -2    2.40    8.60
  12   9  -2    4.50    3.40
  11   9  -2   25.30    3.90
  11   9  -2   21.00    4.90
  11   9  -2   27.10    2.70
  11   9  -2   26.90    9.50
  10   9  -2    8.40    3.30
  10   9  -2    4.30    1.60
  10   9  -2    9.90    9.20
  10   9  -2    1.70    1.00
  10   9  -2   -1.30    4.30
   9   9  -2   18.30    3.70
   9   9  -2   23.00   10.00
   9   9  -2   18.80    1.50
   9   9  -2   21.10    4.90
   9   9  -2   22.90   25.60
   9   9  -2   22.00    2.20
  -9  -9   2   36.50   19.30
   8   9  -2   22.30   10.00
   8   9  -2    8.70    1.30
   8   9  -2    9.80    2.00
   8   9  -2    5.60    4.50
   8   9  -2    6.60    3.50
   8   9  -2    0.00   30.10
  -8  -9   2   49.20   25.20
  -8  -9   2    9.80    2.80
   7   9  -2   18.10   36.10
   7   9  -2   39.60    4.30
   7   9  -2   48.10    5.90
   7   9  -2   45.10    2.60
   7   9  -2   50.19   11.20
  -7  -9   2   38.30    3.60
  -7  -9   2   58.99   30.90
   6   9  -2  167.88   49.50
   6   9  -2  143.19    9.40
   6   9  -2  143.29    8.30
   6   9  -2  146.79   17.30
   6   9  -2  156.28    5.50
  -6  -9   2  109.49   38.30
  -6  -9   2  143.99    7.20
   5   9  -2  146.89   48.90
   5   9  -2  182.48    6.60
   5   9  -2  184.78   17.80
   5   9  -2  178.28   10.40
   5   9  -2  190.18    9.20
  -5  -9   2  201.58   48.10
  -5  -9   2  181.98    7.90
   4   9  -2  187.58    6.80
   4   9  -2  192.38    9.40
   4   9  -2  189.08   17.80
   4   9  -2  265.67   60.39
  -4  -9   2  178.88   47.10
  -4  -9   2  176.18    7.70
  -4  -9   2  181.48    9.50
  -4  -9   2  181.88    7.90
   3   9  -2   49.90   11.10
   3   9  -2   44.20    3.10
   3   9  -2   33.30    4.30
   3   9  -2  -23.90   34.60
  -3  -9   2   44.50    4.30
  -3  -9   2   56.59    5.70
  -3  -9   2   31.70   36.60
  -3  -9   2   57.69    8.10
   2   9  -2  425.36   16.30
   2   9  -2  437.26   14.30
   2   9  -2  412.76   23.10
   2   9  -2  457.75   79.79
  -2  -9   2  438.16   70.59
  -2  -9   2  413.46   15.80
  -2  -9   2  423.96   14.90
  -2  -9   2  419.96   20.90
   1   9  -2   95.29    7.80
   1   9  -2   99.99    4.70
   1   9  -2  105.49   12.90
   1   9  -2  162.48   57.79
  -1  -9   2  100.29    5.70
  -1  -9   2   76.89   44.40
  -1  -9   2  121.49   12.70
  -1  -9   2   98.29    7.60
  -1  -9   2   95.89    4.20
   0   9  -2  371.96   15.50
   0   9  -2  384.76   13.20
   0   9  -2  376.46   22.70
   0   9  -2  446.26   80.89
   0  -9   2  370.56   22.80
   0  -9   2  380.16   15.30
   0  -9   2  395.26   12.90
   0  -9   2  367.26   14.00
   0  -9   2  462.35   74.39
  -1   9  -2  102.49   52.29
  -1   9  -2  134.89    9.40
  -1   9  -2  136.49   16.70
  -1   9  -2  142.29    6.20
   1  -9   2  152.88   19.00
   1  -9   2  140.59    7.70
   1  -9   2  136.49    9.20
   1  -9   2  146.79    5.70
   1  -9   2  226.18   57.19
  -2   9  -2  139.09    6.30
  -2   9  -2  140.79   17.10
  -2   9  -2  152.78   58.09
  -2   9  -2  138.89    9.80
  -2   9  -2  137.29    9.60
   2  -9   2  128.79    8.80
   2  -9   2  137.19   52.39
   2  -9   2  134.69    5.70
   2  -9   2  139.09    8.20
   2  -9   2  149.99   18.10
  -3   9  -2  173.28   18.30
  -3   9  -2  186.48   11.30
  -3   9  -2  151.98   63.79
  -3   9  -2  179.38    7.70
  -3   9  -2  174.88   11.10
   3  -9   2  171.88   20.70
   3  -9   2  179.48    9.50
   3  -9   2  171.68    9.90
   3  -9   2  178.38    7.10
   3  -9   2  192.88   59.29
  -4   9  -2   25.70   44.70
  -4   9  -2   -4.00   11.30
  -4   9  -2    1.40    2.30
  -4   9  -2    8.10    5.40
  -4   9  -2    1.40    5.10
   4  -9   2    1.80    1.80
   4  -9   2   -2.80    4.30
   4  -9   2  -28.30   38.10
   4  -9   2  -11.40   11.40
   4  -9   2    4.00    4.40
  -5   9  -2  315.17   79.39
  -5   9  -2  364.06   16.40
  -5   9  -2  352.16   24.10
  -5   9  -2  376.06   16.80
  -5   9  -2  362.56   13.70
   5  -9   2  369.36   15.50
   5  -9   2  354.06   12.90
   5  -9   2  342.57   24.40
   5  -9   2  345.97   15.50
   5  -9   2  367.26   75.89
  -6   9  -2   60.89    6.10
  -6   9  -2   21.90   55.39
  -6   9  -2   58.39   13.20
  -6   9  -2   46.30    7.20
   6  -9   2   59.29    4.80
   6  -9   2   64.49   15.40
   6  -9   2   89.29   50.89
   6  -9   2   49.30    6.50
   6  -9   2   65.39    6.80
  -7   9  -2 1907.41   61.19
  -7   9  -2 1839.22  154.98
  -7   9  -2 1865.51   63.19
  -7   9  -2 1834.52   66.99
   7  -9   2 1892.31   60.59
   7  -9   2 1829.92  139.39
   7  -9   2 1801.32   62.49
   7  -9   2 1890.31   69.39
   7  -9   2 1897.41   62.29
  -8   9  -2   18.50    3.70
  -8   9  -2  -11.90   53.99
  -8   9  -2   37.90   13.10
  -8   9  -2   17.00    6.80
   8  -9   2   15.10    6.70
   8  -9   2   19.10    6.10
   8  -9   2   18.00   44.90
   8  -9   2   20.50    3.70
   8  -9   2   17.50   15.00
  -9   9  -2  151.68   73.29
  -9   9  -2   74.69   13.60
  -9   9  -2   70.29    8.40
   9  -9   2   60.39    8.40
   9  -9   2   88.29   17.10
   9  -9   2   73.59    9.10
   9  -9   2   40.40   48.90
   9  -9   2   73.39    5.80
 -10   9  -2   67.09   12.80
 -10   9  -2   38.20    4.70
 -10   9  -2   53.99    8.10
 -10   9  -2  -64.39   46.60
  10  -9   2   62.09    7.80
  10  -9   2   65.39   51.49
  10  -9   2   68.59   17.40
  10  -9   2   41.60    4.10
  10  -9   2   64.59    8.40
 -11   9  -2  222.98   19.20
 -11   9  -2  175.48   12.90
  11  -9   2  199.48    9.20
  11  -9   2  187.98   14.90
  11  -9   2  199.48   12.80
  11  -9   2   95.49   52.59
  11  -9   2  221.18   26.30
 -12   9  -2  135.09   11.80
  12  -9   2  182.58   12.40
  12  -9   2  166.78    8.60
  12  -9   2  108.09   49.40
  12  -9   2  221.98   25.80
  13  -9   2  112.99   58.69
  13  -9   2   51.99    4.90
  12   8  -2   53.39    4.60
  12   8  -2   45.40    2.40
  12   8  -2   54.89    8.80
  12   8  -2   52.89    4.40
  12   8  -2   41.70    5.60
  11   8  -2   62.39    2.90
  11   8  -2   68.49    3.60
  11   8  -2   56.79    7.00
  11   8  -2   69.39    9.40
  11   8  -2   64.39    6.00
  10   8  -2    8.30    3.10
  10   8  -2    8.50    1.20
  10   8  -2    9.70    1.80
  10   8  -2    9.60    4.30
  10   8  -2    8.40    8.10
   9   8  -2    0.60    2.90
   9   8  -2    2.50    1.70
   9   8  -2   -0.80    1.00
   9   8  -2   -0.70    8.20
   9   8  -2    2.10    4.00
  -9  -8   2    9.90   15.40
   8   8  -2  107.89    6.60
   8   8  -2  107.19    4.00
   8   8  -2  107.79   14.30
   8   8  -2   86.49   34.40
   8   8  -2   99.19    4.90
   8   8  -2  106.79    7.80
  -8  -8   2   75.39   26.80
  -8  -8   2  100.09    6.50
   7   8  -2    4.30    4.20
   7   8  -2   -0.80    1.80
   7   8  -2   -6.00   30.80
   7   8  -2   -0.90    8.80
   7   8  -2    1.00    1.10
   7   8  -2    1.50    2.90
  -7  -8   2    0.00    2.60
  -7  -8   2   -9.70   22.10
   6   8  -2   67.09    5.70
   6   8  -2   82.49   39.60
   6   8  -2   75.79   10.70
   6   8  -2   61.49    2.90
   6   8  -2   63.09    6.90
  -6  -8   2   43.40   30.20
  -6  -8   2   61.99    4.90
   5   8  -2   56.69   36.80
   5   8  -2   26.40    9.40
   5   8  -2   21.70    3.30
   5   8  -2   27.70    4.60
   5   8  -2   25.30    2.10
  -5  -8   2   26.10    2.80
  -5  -8   2   38.20   29.40
   4   8  -2  287.37    9.60
   4   8  -2  177.48   50.59
   4   8  -2  263.97   18.00
   4   8  -2  294.57   11.30
  -4  -8   2  287.67   11.00
  -4  -8   2  302.67   52.39
  -4  -8   2  282.17   10.40
  -4  -8   2  278.57   10.20
   3   8  -2 1665.13  114.99
   3   8  -2 1688.13   54.89
   3   8  -2 1564.24   58.79
  -3  -8   2 1657.43   55.89
  -3  -8   2 1687.93  107.49
  -3  -8   2 1833.52   55.39
   2   8  -2  329.57   64.69
   2   8  -2  270.47   11.50
   2   8  -2  279.57    9.40
   2   8  -2  247.88   18.20
  -2  -8   2  264.17   11.00
  -2  -8   2  278.47   10.10
  -2  -8   2  286.07   55.59
  -2  -8   2  257.57   16.40
   1   8  -2    0.30    1.50
   1   8  -2   -2.90    9.60
   1   8  -2   50.39   43.60
   1   8  -2    4.00    3.80
  -1  -8   2    2.30    3.70
  -1  -8   2   44.40   38.60
  -1  -8   2    3.30    9.40
  -1  -8   2    4.90    2.40
  -1  -8   2    2.70    1.30
   0   8  -2  338.07   20.80
   0   8  -2  335.27   14.20
   0   8  -2  357.86   12.10
   0   8  -2  328.07   69.99
   0  -8   2  327.37   63.49
   0  -8   2  333.97   14.10
   0  -8   2  351.76   12.80
   0  -8   2  346.47   11.70
   0  -8   2  345.87   21.80
  -1   8  -2  102.29   13.20
  -1   8  -2   99.79    8.90
  -1   8  -2   39.60   49.20
  -1   8  -2  101.49    5.10
   1  -8   2   96.09   48.70
   1  -8   2   99.69   13.60
   1  -8   2  113.69    4.70
   1  -8   2   93.89    7.60
   1  -8   2  104.19    7.10
  -2   8  -2   11.00    2.30
  -2   8  -2    1.30   45.60
  -2   8  -2    5.80   10.80
  -2   8  -2   15.30    5.10
   2  -8   2    5.40   37.40
   2  -8   2    8.60    1.60
   2  -8   2   14.00    3.90
   2  -8   2    9.80    4.50
   2  -8   2   11.80   11.50
  -3   8  -2  240.78    9.20
  -3   8  -2  187.18   59.19
  -3   8  -2  231.48   12.30
  -3   8  -2  238.28   12.00
  -3   8  -2  224.88   20.10
   3  -8   2  215.18   11.10
   3  -8   2  207.68   58.99
   3  -8   2  238.08    8.70
   3  -8   2  244.58   11.00
   3  -8   2  227.28   19.90
  -4   8  -2  160.98   58.19
  -4   8  -2  145.49    6.90
  -4   8  -2  144.79   10.30
  -4   8  -2  123.59   16.80
  -4   8  -2  130.19    9.40
   4  -8   2  139.69   19.00
   4  -8   2  143.39    6.20
   4  -8   2  145.09    9.20
   4  -8   2  208.38   57.29
   4  -8   2  147.09    9.30
  -5   8  -2  -11.00    9.90
  -5   8  -2    2.50    4.90
  -5   8  -2   54.09   50.09
  -5   8  -2   -0.90    2.40
   5  -8   2    3.50    4.80
   5  -8   2    1.20    4.30
   5  -8   2    3.80   41.00
   5  -8   2    2.30   10.80
   5  -8   2    0.80    1.90
  -6   8  -2  948.31  118.59
  -6   8  -2 1158.58   39.50
  -6   8  -2 1142.69   37.60
  -6   8  -2 1126.29   43.40
   6  -8   2 1091.39   38.90
   6  -8   2 1147.59   37.20
   6  -8   2 1113.49   38.80
   6  -8   2 1148.69   45.60
   6  -8   2 1198.28  108.79
  -7   8  -2   19.80    3.60
  -7   8  -2    9.50   11.20
  -7   8  -2   26.70   51.09
  -7   8  -2    9.20    5.70
   7  -8   2    6.60   12.60
   7  -8   2   15.10    5.40
   7  -8   2   14.40    2.70
   7  -8   2   12.80   44.20
   7  -8   2   15.70    6.10
  -8   8  -2  265.47   11.70
  -8   8  -2  273.87   14.50
  -8   8  -2  209.28   68.29
  -8   8  -2  265.07   20.80
   8  -8   2  285.87   14.90
   8  -8   2  273.97   23.50
   8  -8   2  267.67   10.70
   8  -8   2  255.07   13.30
   8  -8   2  194.78   61.09
  -9   8  -2  198.18   12.40
  -9   8  -2  194.08   10.00
  -9   8  -2  203.08   19.30
  -9   8  -2  127.79   65.19
   9  -8   2  204.88   14.30
   9  -8   2  177.68   11.70
   9  -8   2  160.78   10.00
   9  -8   2  221.48   23.00
   9  -8   2  177.68   59.49
 -10   8  -2  116.99    8.60
 -10   8  -2  118.39   10.80
 -10   8  -2  139.29   17.20
  10  -8   2  205.78   60.59
  10  -8   2  174.68   18.80
  10  -8   2  147.09    7.60
  10  -8   2  129.69   10.30
 -11   8  -2   86.39   10.30
 -11   8  -2  140.89   16.80
 -11   8  -2   94.49    8.20
 -11   8  -2   32.60   38.80
  11  -8   2  125.69   17.60
  11  -8   2   78.19    9.00
  11  -8   2  129.39   54.39
  11  -8   2  107.09   10.30
  11  -8   2   94.79    6.70
 -12   8  -2  154.48   14.20
  12  -8   2  169.48   56.99
  12  -8   2  125.09   10.80
  12  -8   2  123.29    7.70
  12  -8   2  148.19   18.50
  13  -8   2   58.99    7.70
  13  -8   2   42.60    4.50
  13  -8   2   72.09   15.80
  14  -8   2   32.20   36.10
  14  -8   2   68.79    6.60
  14  -8   2   91.69   10.40
  13   7  -2   41.80    3.90
  13   7  -2   43.60    4.40
  13   7  -2   43.10    6.90
  12   7  -2   26.40    2.70
  12   7  -2   21.70    3.50
  12   7  -2   24.20    4.90
  12   7  -2   30.20    6.60
  11   7  -2   91.29    6.20
  11   7  -2   70.89    6.80
  11   7  -2   92.99   10.20
  10   7  -2   16.50    3.10
  10   7  -2   12.90    4.10
  10   7  -2   17.10    6.80
  10   7  -2   15.00    2.00
   9   7  -2    0.50    3.70
   9   7  -2    9.70    6.90
   9   7  -2    3.90    2.90
   9   7  -2    4.30    1.70
  -9  -7   2   -7.00   10.60
  -9  -7   2   18.00   14.90
   8   7  -2  217.58   10.10
   8   7  -2  230.38    7.50
   8   7  -2  220.98    9.40
   8   7  -2  212.88   38.40
   8   7  -2  217.68    8.10
   8   7  -2  209.58   17.40
  -8  -7   2  209.98   33.20
  -8  -7   2  217.88    9.50
   7   7  -2   83.59    6.70
   7   7  -2   74.29    4.20
   7   7  -2   89.99    5.60
   7   7  -2   99.39   35.40
   7   7  -2   88.59    3.30
  -7  -7   2   48.30   26.10
  -7  -7   2   89.79    5.50
   6   7  -2   48.50   32.40
   6   7  -2   85.19    5.40
   6   7  -2   88.19    3.40
   6   7  -2  104.89   12.50
   6   7  -2   80.69    6.60
  -6  -7   2   75.89   30.70
  -6  -7   2   86.59    5.20
   5   7  -2   60.29    8.80
   5   7  -2  106.89   68.59
   5   7  -2   57.09    5.90
   5   7  -2   56.39    4.70
   5   7  -2   59.29    2.60
  -5  -7   2   60.79    4.20
   4   7  -2  969.90   83.09
   4   7  -2 1051.49   39.00
   4   7  -2 1075.99   35.30
  -4  -7   2 1084.59   34.80
  -4  -7   2 1053.39   34.50
  -4  -7   2 1202.58   81.09
  -4  -7   2 1086.99   34.90
   3   7  -2  237.98   17.20
   3   7  -2  313.27   57.09
   3   7  -2  268.87   10.30
   3   7  -2  267.07    8.70
  -3  -7   2  242.28   12.60
  -3  -7   2  252.37    9.40
  -3  -7   2  247.98    9.90
  -3  -7   2  227.88   48.30
   2   7  -2   89.99   12.00
   2   7  -2   88.69    3.90
   2   7  -2   85.79    6.60
   2   7  -2   14.60   40.20
  -2  -7   2   89.99    3.60
  -2  -7   2   83.19    4.90
  -2  -7   2   98.09   13.30
  -2  -7   2   70.29   39.90
  -2  -7   2   69.39    7.10
   1   7  -2    2.20   10.50
   1   7  -2    9.40    3.90
   1   7  -2  -18.40   43.50
  -1  -7   2    6.90    2.70
  -1  -7   2    7.80    4.30
  -1  -7   2  -39.40   37.90
  -1  -7   2   14.20   10.10
   0   7  -2 1016.10   40.30
   0   7  -2 1025.80  100.59
   0   7  -2 1068.29   35.20
   0  -7   2 1019.10   35.20
   0  -7   2 1036.30   34.30
   0  -7   2 1060.49   40.40
   0  -7   2 1132.09   95.79
  -1   7  -2  173.98    7.00
  -1   7  -2  171.48   10.50
  -1   7  -2  228.28   61.79
  -1   7  -2  151.48   10.90
  -1   7  -2  153.58   19.90
   1  -7   2  127.89   55.79
   1  -7   2  147.59   20.10
   1  -7   2  174.78    8.80
   1  -7   2  183.08    6.60
   1  -7   2  154.58    9.70
  -2   7  -2  108.89   54.99
  -2   7  -2  166.28    6.90
  -2   7  -2  152.98   10.30
  -2   7  -2  168.48   10.70
  -2   7  -2  129.89   14.70
   2  -7   2  159.18    6.30
   2  -7   2  153.08    8.90
   2  -7   2  208.68   61.79
   2  -7   2  154.08   20.70
   2  -7   2  137.29    9.30
  -3   7  -2    4.90    2.30
  -3   7  -2    3.70    5.10
  -3   7  -2   26.70   50.29
  -3   7  -2   -4.20   11.10
  -3   7  -2   10.90    5.20
   3  -7   2  -27.60   42.10
   3  -7   2   -0.20    4.50
   3  -7   2    9.60    2.20
   3  -7   2    9.20    4.10
   3  -7   2    2.80   11.80
  -4   7  -2  821.32   27.20
  -4   7  -2  841.82   34.20
  -4   7  -2  831.02   29.30
  -4   7  -2  820.92  101.09
  -4   7  -2  809.72   28.70
   4  -7   2  799.02   35.00
   4  -7   2  804.82   28.40
   4  -7   2  807.82   26.90
   4  -7   2  919.91   98.59
   4  -7   2  793.32   28.50
  -5   7  -2  443.86   15.70
  -5   7  -2  374.56   73.69
  -5   7  -2  442.06   23.80
  -5   7  -2  463.55   17.80
   5  -7   2  440.16   17.20
   5  -7   2  410.06   23.60
   5  -7   2  434.46   15.20
   5  -7   2  422.46   71.39
   5  -7   2  417.86   17.00
  -6   7  -2  568.34   86.69
  -6   7  -2  678.83   23.20
  -6   7  -2  657.13   29.00
   6  -7   2  688.33   24.60
   6  -7   2  751.92   89.49
   6  -7   2  674.93   24.50
   6  -7   2  658.23   30.00
   6  -7   2  694.73   22.80
  -7   7  -2  617.04   22.30
  -7   7  -2  637.44   28.20
  -7   7  -2  714.83   98.39
  -7   7  -2  672.83   24.20
   7  -7   2  649.14   24.00
   7  -7   2  705.03   88.39
   7  -7   2  625.04   23.70
   7  -7   2  647.14   21.90
   7  -7   2  626.84   29.60
  -8   7  -2    2.10    5.50
  -8   7  -2  -21.20   43.20
  -8   7  -2    5.00    2.90
  -8   7  -2    4.40   10.00
   8  -7   2    4.90    5.00
   8  -7   2    2.40    2.60
   8  -7   2   -9.20   12.10
   8  -7   2   -4.30   37.50
   8  -7   2    6.40    5.80
  -9   7  -2   87.39   11.90
  -9   7  -2   80.69    7.20
  -9   7  -2   87.59   11.50
   9  -7   2   70.89   47.20
   9  -7   2   74.59    9.00
   9  -7   2   68.69    5.70
   9  -7   2   82.79    8.40
   9  -7   2   84.99   15.00
 -10   7  -2   -5.60    5.80
 -10   7  -2   -2.90   48.00
 -10   7  -2   -3.50    3.20
 -10   7  -2   -6.40    9.40
  10  -7   2    0.60    5.40
  10  -7   2    2.00    2.70
  10  -7   2   31.60   41.30
  10  -7   2   -2.70    6.60
  10  -7   2   -6.70   13.00
 -11   7  -2  534.85   21.00
 -11   7  -2  562.54   23.50
 -11   7  -2  399.96   86.09
 -11   7  -2  540.75   20.80
  11  -7   2  555.44   19.80
  11  -7   2  563.54   32.40
  11  -7   2  620.74   87.79
  11  -7   2  535.55   23.20
  11  -7   2  553.74   22.20
 -12   7  -2  105.09    9.00
  12  -7   2  110.19   54.09
  12  -7   2  118.89   10.60
  12  -7   2  147.79   17.60
  12  -7   2  113.79    7.30
  12  -7   2  111.69   10.00
 -13   7  -2   19.00   14.60
  13  -7   2    2.70    3.00
  13  -7   2   22.20   14.50
  13  -7   2   26.80   38.10
  13  -7   2    9.10    5.60
 -14   7  -2   13.70    8.60
  14  -7   2   39.10   38.20
  14  -7   2    4.20    3.20
  14  -7   2   11.20    5.80
  14  -7   2   37.40   14.00
  14   6  -2    9.90    4.70
  14   6  -2    3.70    3.20
  13   6  -2   16.40    3.30
  13   6  -2   22.10    5.00
  13   6  -2   14.60    2.10
  12   6  -2   77.89    7.70
  12   6  -2   66.09    3.80
  12   6  -2   58.09    5.70
  12   6  -2   67.69    5.80
  11   6  -2   11.40    4.20
  11   6  -2   15.90    3.10
  11   6  -2   20.50    2.20
  10   6  -2   -0.60    4.70
  10   6  -2   -0.50    2.70
  10   6  -2    1.20    3.80
  10   6  -2    1.30    1.90
   9   6  -2    4.50    2.70
   9   6  -2    0.50    1.70
   9   6  -2    0.50    3.60
  -9  -6   2   -4.80   11.20
  -9  -6   2    0.60   10.60
   8   6  -2  103.69    4.80
   8   6  -2  114.79    6.80
   8   6  -2  104.79    9.60
   8   6  -2  109.39    6.10
  -8  -6   2  128.59   25.40
   7   6  -2  436.96   15.00
   7   6  -2  433.66   15.50
   7   6  -2  409.56   14.10
   7   6  -2  393.66   17.10
   7   6  -2  448.06   51.29
  -7  -6   2  460.65   46.80
  -7  -6   2  435.56   15.10
   6   6  -2   39.30    6.40
   6   6  -2   38.00    2.80
   6   6  -2   40.90    2.00
   6   6  -2   40.80    4.10
   6   6  -2   48.90   29.10
   6   6  -2   39.60    3.10
  -6  -6   2   53.69    4.40
  -6  -6   2   35.00   23.20
   5   6  -2  972.90   31.40
   5   6  -2  947.91   30.70
   5   6  -2  846.82   70.99
   5   6  -2  858.31   34.20
  -5  -6   2  888.31   66.19
  -5  -6   2  969.50   30.60
   4   6  -2  177.18    6.00
   4   6  -2  165.08   45.00
   4   6  -2  172.68    7.50
   4   6  -2  174.78   22.90
  -4  -6   2  181.38    7.10
  -4  -6   2  170.88   40.50
   3   6  -2 1891.01   65.39
   3   6  -2 1883.81  114.99
  -3  -6   2 1977.70  111.49
  -3  -6   2 1962.80   62.69
   2   6  -2  234.28    8.00
   2   6  -2  212.18   18.80
   2   6  -2  235.98   10.00
   2   6  -2  163.08   52.49
  -2  -6   2  236.68   52.09
  -2  -6   2  233.98    8.90
  -2  -6   2  242.28   16.00
  -2  -6   2  217.68   10.30
  -2  -6   2  238.48    7.80
   1   6  -2  454.65   71.59
   1   6  -2  590.34   18.70
   1   6  -2  571.34   20.10
  -1  -6   2  563.14   19.30
  -1  -6   2  556.44   25.80
  -1  -6   2  563.94   20.30
  -1  -6   2  658.63   75.29
   0   6  -2 1211.68   39.20
   0   6  -2 1151.38   44.10
   0   6  -2 1115.79   98.89
   0  -6   2 1247.78   97.09
   0  -6   2 1160.58   39.40
   0  -6   2 1186.58   38.60
   0  -6   2 1209.38   43.80
  -1   6  -2 1157.98   37.90
  -1   6  -2 1068.29   41.60
  -1   6  -2 1123.69   37.10
  -1   6  -2 1125.49   99.99
   1  -6   2 1084.89   37.10
   1  -6   2 1165.48   97.09
   1  -6   2 1099.09   36.50
   1  -6   2 1083.19   41.70
  -2   6  -2   -0.20    2.10
  -2   6  -2    9.20   47.90
  -2   6  -2    7.40    5.40
  -2   6  -2  -11.40   11.60
  -2   6  -2    0.80    5.20
   2  -6   2   -0.40    4.80
   2  -6   2    3.30    4.10
   2  -6   2    0.50    2.20
   2  -6   2   -4.60   11.70
   2  -6   2  -41.80   44.90
  -3   6  -2   56.99    6.50
  -3   6  -2   60.99    5.00
  -3   6  -2   58.99    6.10
  -3   6  -2   46.50   54.89
  -3   6  -2   49.20   12.50
   3  -6   2   62.29    4.50
   3  -6   2   58.79    7.80
   3  -6   2   57.69    5.90
   3  -6   2   73.49   13.40
   3  -6   2   80.09   62.09
  -4   6  -2   10.00    5.40
  -4   6  -2   45.90   50.59
  -4   6  -2    7.80    2.50
  -4   6  -2   14.50    5.00
  -4   6  -2    5.80   11.50
   4  -6   2    9.20    4.80
   4  -6   2    5.40    4.70
   4  -6   2    9.60    2.30
   4  -6   2   11.40   11.80
   4  -6   2   24.70   48.50
  -5   6  -2  352.26   67.69
  -5   6  -2  399.06   23.10
  -5   6  -2  426.06   15.20
  -5   6  -2  450.15   17.30
   5  -6   2  439.56   23.90
   5  -6   2  470.25   71.69
   5  -6   2  432.76   17.00
   5  -6   2  417.06   14.90
   5  -6   2  419.36   16.80
  -6   6  -2  314.97   12.20
  -6   6  -2  334.07   13.80
  -6   6  -2  305.37   64.09
  -6   6  -2  319.77   18.80
   6  -6   2  324.27   14.30
   6  -6   2  397.66   65.19
   6  -6   2  308.17   13.50
   6  -6   2  319.87   11.70
   6  -6   2  304.27   20.30
  -7   6  -2  802.52   31.60
  -7   6  -2  804.52   27.70
  -7   6  -2  830.92   28.80
  -7   6  -2  812.42   98.59
   7  -6   2  828.02   29.00
   7  -6   2  840.52   90.79
   7  -6   2  843.12   34.30
   7  -6   2  778.12   28.50
   7  -6   2  820.62   27.30
  -8   6  -2  374.06   15.70
  -8   6  -2  395.86   19.90
  -8   6  -2  376.96   14.50
   8  -6   2  375.76   16.70
   8  -6   2  373.26   23.30
   8  -6   2  379.96   63.89
   8  -6   2  388.36   13.90
   8  -6   2  359.66   15.60
  -9   6  -2   16.70    5.40
  -9   6  -2    5.40   44.50
  -9   6  -2   12.20    8.80
  -9   6  -2   13.70    3.90
   9  -6   2   12.60    6.40
   9  -6   2    3.10   36.80
   9  -6   2   14.20    3.00
   9  -6   2    9.30    5.00
   9  -6   2   32.40   12.90
 -10   6  -2    0.20    3.40
 -10   6  -2   -0.40    5.00
 -10   6  -2   15.80   47.50
  10  -6   2   -0.10    6.70
  10  -6   2    6.70    5.20
  10  -6   2   -5.70   35.40
  10  -6   2    2.20    2.90
  10  -6   2   -0.50   12.90
 -11   6  -2   73.29    9.80
 -11   6  -2  123.79   60.59
 -11   6  -2   53.19    5.70
 -11   6  -2   53.69    6.30
  11  -6   2   52.59    6.80
  11  -6   2   80.89   15.20
  11  -6   2   64.29    5.80
  11  -6   2   10.90   36.40
  11  -6   2   56.49    8.10
 -12   6  -2  392.16   16.30
 -12   6  -2  269.27   72.29
  12  -6   2  347.47   18.70
  12  -6   2  425.26   68.49
  12  -6   2  417.16   28.50
  12  -6   2  394.86   15.00
  12  -6   2  399.56   17.20
 -13   6  -2   31.40   29.40
  13  -6   2   45.40   37.00
  13  -6   2   51.19   14.10
  13  -6   2   14.20    3.30
  13  -6   2   19.40    5.70
  13  -6   2   11.40    7.70
  14  -6   2   43.60    4.50
  14  -6   2   51.99   41.60
  14  -6   2   67.19    8.90
  14   5  -2   14.80    2.20
  14   5  -2   23.70    4.40
  14   5  -2   21.10    3.50
  13   5  -2   82.99    6.00
  13   5  -2   76.29    4.40
  13   5  -2   77.89    6.50
  13   5  -2   65.49    7.70
  12   5  -2    7.70    3.00
  12   5  -2    1.90    1.80
  12   5  -2   -5.00    4.00
  11   5  -2    2.50    3.90
  11   5  -2    4.30    1.90
  11   5  -2    3.10    2.90
  11   5  -2   -0.10    3.80
  10   5  -2  245.88   10.40
  10   5  -2  240.78   10.50
  10   5  -2  257.57   10.10
  10   5  -2  247.18    9.10
   9   5  -2  135.49    6.70
   9   5  -2  137.99    5.60
   9   5  -2  128.39    7.30
   9   5  -2  131.29    7.20
  -9  -5   2   97.39   20.60
  -9  -5   2  127.09   16.20
   8   5  -2  114.19    4.90
   8   5  -2  115.39    6.00
   8   5  -2  108.89    6.90
   8   5  -2  129.29    6.50
  -8  -5   2  111.19   17.50
  -8  -5   2   73.69   20.40
   7   5  -2   84.39    6.40
   7   5  -2   97.79   27.00
   7   5  -2   84.39    5.40
   7   5  -2   84.59    3.90
   7   5  -2   84.09    4.80
  -7  -5   2   90.19   24.00
   6   5  -2   15.20    2.40
   6   5  -2   16.80    1.70
   6   5  -2   13.90    4.20
   6   5  -2   13.60    3.00
   6   5  -2   16.50   22.80
  -6  -5   2    0.90   18.70
  -6  -5   2   10.00    2.20
   5   5  -2  633.34   60.49
   5   5  -2  739.03   23.30
   5   5  -2  755.92   24.50
   5   5  -2  695.23   25.70
   5   5  -2  712.63   23.90
  -5  -5   2  722.53   23.90
  -5  -5   2  711.63   57.69
   4   5  -2 2243.68  118.49
   4   5  -2 2309.57   75.39
  -4  -5   2 2316.87  114.29
   3   5  -2  567.04   65.89
   3   5  -2  490.85   16.30
   3   5  -2  474.65   21.00
   3   5  -2  488.85   15.20
  -3  -5   2  472.75   15.90
  -3  -5   2  456.25   16.90
  -3  -5   2  408.36   56.59
  -3  -5   2  448.36   16.20
   2   5  -2    5.90    2.50
   2   5  -2    6.60    1.10
   2   5  -2    5.80    8.10
   2   5  -2  -13.00   31.70
  -2  -5   2   -4.70   30.30
  -2  -5   2    3.00    5.40
  -2  -5   2    5.40    1.70
  -2  -5   2    3.30    3.00
   1   5  -2   71.79    3.10
   1   5  -2   58.99    5.80
   1   5  -2   75.29    4.80
   1   5  -2   68.19    9.10
   1   5  -2   30.50   32.40
  -1  -5   2   52.49   31.20
  -1  -5   2   74.79    4.00
  -1  -5   2   68.39    2.80
  -1  -5   2   68.89    7.80
  -1  -5   2   63.39    5.30
   0   5  -2 2907.61  148.99
   0  -5   2 3515.15  152.48
   0  -5   2 3214.78  104.69
  -1   5  -2   41.50    2.90
  -1   5  -2   45.90    4.10
  -1   5  -2   31.40    8.10
  -1   5  -2   42.90    5.40
  -1   5  -2   12.40   30.10
   1  -5   2   33.40    3.20
   1  -5   2   45.80    8.30
   1  -5   2    8.80   30.40
   1  -5   2   42.50    2.60
   1  -5   2   51.69    5.30
  -2   5  -2 1507.05   52.09
  -2   5  -2 1554.84   49.70
  -2   5  -2 1322.97   98.99
  -2   5  -2 1537.15   49.20
   2  -5   2 1489.05   52.29
   2  -5   2 1488.85   48.90
   2  -5   2 1454.85   98.09
  -3   5  -2    6.90   55.59
  -3   5  -2   28.50    4.90
  -3   5  -2   18.80   12.10
  -3   5  -2   20.90    2.60
  -3   5  -2   24.10    5.10
   3  -5   2   26.30    2.40
   3  -5   2   36.00    4.90
   3  -5   2   12.80   10.40
   3  -5   2  -12.20   41.20
   3  -5   2   24.40    4.70
  -4   5  -2   68.59   14.60
  -4   5  -2   76.99    5.60
  -4   5  -2    4.40   47.10
  -4   5  -2   76.89    8.20
   4  -5   2  -33.40   41.30
   4  -5   2   61.19    7.50
   4  -5   2   74.89    6.60
   4  -5   2   69.49    4.80
   4  -5   2   72.69   12.90
  -5   5  -2   39.60   10.50
  -5   5  -2   41.00    5.70
  -5   5  -2  -16.80   41.20
  -5   5  -2   37.70    3.50
   5  -5   2   51.49    5.50
   5  -5   2   17.20   39.20
   5  -5   2   44.30   11.50
   5  -5   2   46.80    5.70
   5  -5   2   43.20    4.30
  -6   5  -2  532.85   23.60
  -6   5  -2  548.95   19.10
  -6   5  -2  567.14   20.00
   6  -5   2  566.14   72.69
   6  -5   2  568.24   20.30
   6  -5   2  544.65   18.50
   6  -5   2  518.95   25.20
   6  -5   2  499.35   19.60
  -7   5  -2   17.90    4.30
  -7   5  -2   10.40    2.70
  -7   5  -2    7.70    4.90
   7  -5   2   14.50    9.50
   7  -5   2  -21.60   28.70
   7  -5   2   17.10    4.60
   7  -5   2   15.10    4.20
   7  -5   2   12.30    2.20
  -8   5  -2  268.27   11.80
  -8   5  -2  252.87   14.80
  -8   5  -2  258.67   10.90
  -8   5  -2  220.88   54.89
   8  -5   2  258.97   13.30
   8  -5   2  243.88   11.80
   8  -5   2  287.87   19.40
   8  -5   2  271.57   53.79
   8  -5   2  265.77   10.20
  -9   5  -2   80.29    7.00
  -9   5  -2   96.19    9.20
  -9   5  -2  100.29    7.60
  -9   5  -2   60.39   47.80
   9  -5   2  106.69   14.00
   9  -5   2   99.29    8.00
   9  -5   2   63.09   39.40
   9  -5   2   85.99    5.90
   9  -5   2   81.29    8.20
 -10   5  -2   20.10    4.30
 -10   5  -2  -51.69   39.50
 -10   5  -2   23.20    4.20
 -10   5  -2   33.50    6.00
  10  -5   2   21.30    5.40
  10  -5   2   20.00    3.30
  10  -5   2   28.50   12.70
  10  -5   2    0.20   35.10
  10  -5   2   16.90    6.60
 -11   5  -2  102.49   53.49
 -11   5  -2  106.99    8.50
  11  -5   2  106.29    9.30
  11  -5   2  121.39   42.90
  11  -5   2   99.09    8.90
  11  -5   2  104.19    7.40
  11  -5   2  141.19   16.20
 -12   5  -2  -11.80   42.60
 -12   5  -2   16.70    4.50
  12  -5   2   40.20   13.60
  12  -5   2   25.90   34.00
  12  -5   2   26.20   12.80
  12  -5   2   20.30    3.40
  12  -5   2   23.70    5.60
 -13   5  -2  194.48   11.00
 -13   5  -2  160.88   57.59
  13  -5   2  196.08   48.20
  13  -5   2  154.48   14.00
  13  -5   2  184.38    9.20
  13  -5   2  236.58   24.40
  13  -5   2  185.38   11.30
 -14   5  -2   13.20   42.80
  14  -5   2   42.50   13.60
  14  -5   2   25.70   32.10
  14  -5   2    5.20    3.00
  14  -5   2   15.10    5.40
 -15   5  -2   24.60   21.40
  15  -5   2  100.19   38.40
  15  -5   2   45.30    4.60
  14   4  -2  123.39    7.00
  14   4  -2  117.19    5.40
  14   4  -2  103.29    8.70
  14   4  -2   86.99    6.90
  13   4  -2    7.30    5.20
  13   4  -2   12.40    3.20
  13   4  -2   11.00    2.20
  12   4  -2  428.86   14.80
  12   4  -2  410.06   16.50
  12   4  -2  444.66   15.80
  11   4  -2   90.19    5.90
  11   4  -2   84.49    4.60
  11   4  -2   87.19    7.00
  10   4  -2  344.07   11.60
  10   4  -2  322.17   12.20
  10   4  -2  337.67   12.50
  10   4  -2  323.77   12.80
   9   4  -2   12.00    3.40
   9   4  -2   13.30    2.60
   9   4  -2    9.40    1.90
   9   4  -2   11.30    2.80
  -9  -4   2   18.40   10.80
  -9  -4   2    7.40   12.50
   8   4  -2   10.60    3.00
   8   4  -2    2.20    2.30
   8   4  -2    6.90    2.50
   8   4  -2    5.40    1.50
  -8  -4   2   14.40   11.50
  -8  -4   2   -0.60   16.90
   7   4  -2  110.09    5.50
   7   4  -2  118.89    5.80
   7   4  -2  111.79    4.60
   7   4  -2  107.19    5.40
  -7  -4   2  134.99   18.80
  -7  -4   2   64.99   21.30
   6   4  -2  232.18    8.90
   6   4  -2  358.46   41.10
   6   4  -2  237.28    8.30
   6   4  -2  243.48    9.30
   6   4  -2  224.38    9.30
  -6  -4   2  250.87    9.30
  -6  -4   2  232.78   34.00
   5   4  -2   21.20    1.80
   5   4  -2   21.10    4.30
   5   4  -2   25.10    3.60
   5   4  -2   29.60   29.60
   5   4  -2   17.00    2.30
  -5  -4   2   13.80    2.40
  -5  -4   2   -1.10   23.70
   4   4  -2 1210.58   41.00
   4   4  -2 1250.27   79.39
  -4  -4   2 1319.07   77.59
   3   4  -2   12.10    4.90
   3   4  -2   14.60    1.10
   3   4  -2   23.00   27.20
   3   4  -2   13.40    2.10
   3   4  -2   11.10    2.90
  -3  -4   2   10.80    2.20
  -3  -4   2   13.10    1.90
  -3  -4   2   11.90    2.40
  -3  -4   2   -6.20   21.70
   2   4  -2 2017.90  104.39
  -2  -4   2 2308.47  106.19
   1   4  -2  420.86   50.49
   1   4  -2  441.86   18.00
   1   4  -2  437.46   14.30
   1   4  -2  452.25   15.60
  -1  -4   2  451.45   17.20
  -1  -4   2  419.06   14.60
  -1  -4   2  460.05   46.50
  -1  -4   2  444.66   15.20
   0   4  -2   17.80    3.10
   0   4  -2   20.40    6.20
   0   4  -2   15.60    2.20
   0   4  -2   17.30    1.70
   0  -4   2   17.20    1.60
   0  -4   2   14.10    1.70
   0  -4   2   50.89   44.70
   0  -4   2   19.50    5.80
   0  -4   2   16.30    2.60
  -1   4  -2 5098.29  206.98
  -2   4  -2  513.05   18.10
  -2   4  -2  480.95   58.29
  -2   4  -2  530.75   17.10
  -2   4  -2  520.65   17.70
  -2   4  -2  510.55   20.50
   2  -4   2  492.25   17.50
   2  -4   2  487.55   17.90
   2  -4   2  515.25   21.20
   2  -4   2  533.55   16.90
   2  -4   2  578.04   63.29
  -3   4  -2   33.50    3.30
  -3   4  -2   42.80    4.20
  -3   4  -2   75.49   36.90
  -3   4  -2   35.20    7.60
  -3   4  -2   31.10    4.10
   3  -4   2   38.30    4.10
   3  -4   2   27.80    7.70
   3  -4   2   34.80    2.90
   3  -4   2   81.39   33.20
  -4   4  -2   39.90    3.50
  -4   4  -2   45.30    5.30
  -4   4  -2   10.80   40.60
  -4   4  -2   36.30    9.80
   4  -4   2   36.20    3.80
   4  -4   2   37.60    4.80
   4  -4   2   42.10    4.90
   4  -4   2   34.60   10.30
   4  -4   2   48.80   39.10
  -5   4  -2  -10.20    9.20
  -5   4  -2    5.30    4.80
  -5   4  -2    2.90    2.80
   5  -4   2  -35.30   35.90
   5  -4   2    5.10   10.70
   5  -4   2    3.70    4.90
   5  -4   2    5.50    2.30
   5  -4   2    6.00    4.50
  -6   4  -2   10.40    2.80
  -6   4  -2   11.60    4.30
  -6   4  -2   -1.60   30.70
  -6   4  -2    3.20    7.50
   6  -4   2    9.50    4.10
   6  -4   2    8.30    4.70
   6  -4   2    6.00    2.10
   6  -4   2   -1.60   33.00
   6  -4   2    9.00    9.60
  -7   4  -2   74.49    5.40
  -7   4  -2   70.09    6.40
  -7   4  -2   50.19   36.30
  -7   4  -2   62.39    7.40
   7  -4   2   56.29    6.30
   7  -4   2   66.79    4.70
   7  -4   2   61.19    5.70
   7  -4   2   81.29   10.60
   7  -4   2  104.49   36.50
  -8   4  -2    4.70    2.70
  -8   4  -2    2.00    5.70
  -8   4  -2    8.30    3.50
  -8   4  -2  -31.20   29.20
   8  -4   2    7.40    9.00
   8  -4   2    3.50    3.80
   8  -4   2    2.00    2.20
   8  -4   2    3.70    4.90
  -9   4  -2   50.19    6.70
  -9   4  -2   47.90    4.40
  -9   4  -2   45.60    5.00
  -9   4  -2   45.10   46.80
   9  -4   2   69.19   11.70
   9  -4   2   42.10    5.40
   9  -4   2   36.30   33.40
   9  -4   2   45.50    4.00
 -10   4  -2   59.69    5.40
 -10   4  -2   44.70   44.80
  10  -4   2   30.00   33.40
  10  -4   2   56.59    6.10
  10  -4   2   52.99    5.30
  10  -4   2   76.39   14.10
 -11   4  -2  159.68   53.59
 -11   4  -2   54.39    5.40
  11  -4   2   56.29    5.60
  11  -4   2   78.09   13.90
  11  -4   2   55.99    6.20
  11  -4   2   60.29   34.40
 -12   4  -2   10.90   41.00
 -12   4  -2    8.70    3.90
  12  -4   2   39.60   13.10
  12  -4   2   21.70   30.20
  12  -4   2   15.40    3.50
  12  -4   2   24.50    5.30
 -13   4  -2    2.50   39.40
 -13   4  -2   20.50    4.30
  13  -4   2   15.70   29.40
  13  -4   2   52.39   13.40
  13  -4   2    9.30    6.70
  13  -4   2   34.20    5.70
  13  -4   2   17.80    3.50
 -14   4  -2   49.10   62.79
  14  -4   2   43.70    4.40
  14  -4   2   60.19    7.90
 -15   4  -2  115.59   50.79
  15  -4   2   23.50   29.10
  15  -4   2   41.80    5.80
  15  -4   2   29.40    4.00
  15   3  -2   62.69    5.70
  15   3  -2   77.09    4.80
  15   3  -2   94.19    6.50
  14   3  -2   98.49    6.60
  14   3  -2   73.39    6.40
  14   3  -2   99.39    5.10
  13   3  -2  235.18    8.90
  13   3  -2  231.68   12.50
  13   3  -2  231.18   10.00
  13   3  -2  213.88    9.70
  12   3  -2  113.79    9.20
  12   3  -2  113.89    6.80
  12   3  -2  115.39    5.60
  12   3  -2  110.09    9.20
  11   3  -2  656.33   24.10
  11   3  -2  710.23   23.60
  11   3  -2  695.73   22.80
  10   3  -2  119.19    5.90
  10   3  -2  113.39    5.20
  10   3  -2  105.29    7.30
  10   3  -2  105.89    6.30
 -10  -3   2  103.59   16.70
   9   3  -2  301.57   11.40
   9   3  -2  275.97   10.50
   9   3  -2  291.47   10.50
   9   3  -2  292.17   11.00
  -9  -3   2  281.77   25.70
  -9  -3   2  271.87   30.30
   8   3  -2  217.38    7.80
   8   3  -2  209.18    8.50
   8   3  -2  218.38    8.80
   8   3  -2  221.88    8.10
  -8  -3   2  224.48   23.50
  -8  -3   2  198.58   28.10
   7   3  -2  648.24   21.40
   7   3  -2  669.63   21.80
   7   3  -2  628.54   21.70
   7   3  -2  661.63   21.20
  -7  -3   2  630.84   37.00
  -7  -3   2  631.94   46.70
   6   3  -2  222.38    8.50
   6   3  -2  218.18    8.10
   6   3  -2  198.88    8.20
   6   3  -2  205.38    7.50
  -6  -3   2  232.88   24.50
  -6  -3   2  192.68   32.50
   5   3  -2  812.72   58.39
   5   3  -2  744.03   24.80
   5   3  -2  728.43   24.30
   5   3  -2  759.42   25.00
  -5  -3   2  779.12   25.00
  -5  -3   2  737.03   56.19
   4   3  -2  214.48    7.60
   4   3  -2  198.68    8.20
   4   3  -2  218.28    8.20
   4   3  -2  233.88   35.60
   4   3  -2  197.68    6.90
  -4  -3   2  210.08    7.70
  -4  -3   2  254.77   34.70
   3   3  -2   73.79   22.80
   3   3  -2   61.39    3.90
   3   3  -2   56.99    3.00
   3   3  -2   52.69    4.70
  -3  -3   2   64.89    3.50
  -3  -3   2   57.99    3.10
  -3  -3   2   47.20   20.20
  -3  -3   2   56.69    3.00
   2   3  -2    0.20    1.10
   2   3  -2  -16.80   18.70
   2   3  -2    1.00    0.50
   2   3  -2   -0.20    3.50
   2   3  -2    3.20    2.00
  -2  -3   2    0.10    2.30
  -2  -3   2    0.50    0.90
  -2  -3   2   -0.10    1.70
  -2  -3   2   -0.60   18.10
   1   3  -2  551.14   50.59
   1   3  -2  576.54   19.60
   1   3  -2  595.34   21.50
   1   3  -2  590.34   19.00
  -1  -3   2  565.34   20.80
  -1  -3   2  592.64   51.79
  -1  -3   2  573.74   18.80
   0   3  -2   46.50    2.60
   0   3  -2   53.39    7.00
   0   3  -2   48.90    3.90
   0   3  -2   57.19   31.30
   0   3  -2   43.80    4.80
   0  -3   2   51.19    4.70
   0  -3   2   27.50   29.10
   0  -3   2   49.40    2.40
   0  -3   2   46.30    6.50
   0  -3   2   49.80    3.30
  -1   3  -2   13.40    1.60
  -1   3  -2   11.60    2.30
  -1   3  -2   22.20   23.80
  -1   3  -2   13.70    2.90
  -1   3  -2   10.60    6.10
   1  -3   2   13.70    1.30
   1  -3   2   13.30    6.20
   1  -3   2   13.10    2.30
   1  -3   2   12.00    2.80
   1  -3   2   30.60   25.50
  -2   3  -2  304.07   10.60
  -2   3  -2  317.27   11.30
  -2   3  -2  304.57   14.20
  -2   3  -2  303.07   43.70
  -2   3  -2  301.17   11.60
   2  -3   2  331.27   11.70
   2  -3   2  325.37   43.60
   2  -3   2  319.87   10.60
   2  -3   2  301.47   11.20
   2  -3   2  312.17   14.70
  -3   3  -2  483.55   19.20
  -3   3  -2  492.45   16.50
  -3   3  -2  497.75   50.79
  -3   3  -2  487.05   17.10
   3  -3   2  490.65   19.60
   3  -3   2  503.05   17.30
   3  -3   2  506.25   16.40
   3  -3   2  473.55   17.00
   3  -3   2  534.15   50.39
  -4   3  -2    7.40    2.20
  -4   3  -2    7.90    3.30
  -4   3  -2   -1.10    6.40
   4  -3   2    9.10    3.40
   4  -3   2    4.00    6.80
   4  -3   2  -14.90   25.30
   4  -3   2    9.70    3.20
  -5   3  -2  179.88    9.10
  -5   3  -2  164.58    7.90
  -5   3  -2  134.79   13.10
  -5   3  -2  138.69   46.20
   5  -3   2  134.39   15.70
   5  -3   2  185.58   10.50
   5  -3   2  163.88    7.40
   5  -3   2  144.79   43.20
  -6   3  -2  102.49    6.90
  -6   3  -2  131.19   42.60
  -6   3  -2   97.49    6.30
  -6   3  -2   84.19    8.00
   6  -3   2  106.19   11.00
   6  -3   2  111.89   39.00
   6  -3   2   90.79    5.60
  -7   3  -2  149.39    6.90
  -7   3  -2  123.99   40.30
  -7   3  -2  136.59    8.90
  -7   3  -2  150.18    7.30
   7  -3   2  139.89    7.80
   7  -3   2  144.09    6.60
   7  -3   2  117.09   35.40
   7  -3   2  127.29   13.70
  -8   3  -2   26.30    3.50
   8  -3   2   33.80    8.70
   8  -3   2   20.20    2.70
   8  -3   2   25.90    4.10
  -9   3  -2   16.90   32.70
  -9   3  -2   -0.60    2.90
   9  -3   2   26.60   27.90
   9  -3   2   -0.20    3.70
   9  -3   2    0.50    8.70
   9  -3   2   -0.50    2.20
 -10   3  -2   -7.90   33.30
 -10   3  -2   -4.10    3.10
  10  -3   2   -3.20    4.00
  10  -3   2   -1.30    2.50
  10  -3   2    1.20   25.20
  10  -3   2    4.50    9.90
 -11   3  -2   21.90   38.50
 -11   3  -2   37.00    4.60
  11  -3   2   50.49   28.40
  11  -3   2   49.80    5.70
  11  -3   2   47.70    4.30
  11  -3   2   68.19   12.70
 -12   3  -2  -21.00   32.50
 -12   3  -2    7.50    3.70
  12  -3   2    0.60    4.50
  12  -3   2   25.90   12.50
  12  -3   2  -11.70   23.50
  12  -3   2    2.70    2.90
 -13   3  -2  152.08   49.50
 -13   3  -2  156.58    9.60
  13  -3   2  173.58    8.70
  13  -3   2  176.78   10.30
  13  -3   2  177.38   39.90
  13  -3   2  211.98   21.20
 -14   3  -2   -0.60    3.70
 -14   3  -2   32.20   36.60
  14  -3   2  -18.40   22.10
  14  -3   2    9.60    4.60
  14  -3   2   33.80   12.20
  14  -3   2    0.70    2.90
 -15   3  -2   21.40   33.60
  15  -3   2   46.90    6.10
  15  -3   2   18.50   23.30
  15  -3   2   31.10    4.00
  14   2  -2   -1.90    3.40
  14   2  -2    5.70    3.10
  14   2  -2    1.20    2.10
  13   2  -2  409.46   16.00
  13   2  -2  476.05   19.70
  13   2  -2  421.56   15.80
  13   2  -2  425.76   15.10
  12   2  -2   80.19    5.90
  12   2  -2   82.59    4.90
  12   2  -2   97.99   10.20
  12   2  -2   81.39    8.20
  11   2  -2   20.70    3.50
  11   2  -2   28.70    5.80
  11   2  -2   20.10    3.50
  11   2  -2   18.40    2.40
 -11  -2   2    6.20   22.50
 -11  -2   2   30.50   19.90
  10   2  -2  531.35   19.60
  10   2  -2  544.45   18.20
  10   2  -2  543.25   18.90
  10   2  -2  543.95   18.50
 -10  -2   2  506.25   44.60
 -10  -2   2  538.55   39.90
   9   2  -2   40.50    3.50
   9   2  -2   49.99    6.00
   9   2  -2   39.70    4.00
   9   2  -2   43.90    3.30
  -9  -2   2   41.80   22.20
  -9  -2   2   46.50   17.00
   8   2  -2  301.37   11.40
   8   2  -2  296.87   10.70
   8   2  -2  301.27   11.10
   8   2  -2  299.47   10.40
  -8  -2   2  315.47   29.10
  -8  -2   2  305.57   37.10
  -8  -2   2  305.17   10.70
   7   2  -2   23.20    2.60
   7   2  -2   21.60    1.90
   7   2  -2   33.70    4.60
   7   2  -2   15.90    2.30
  -7  -2   2   21.30   14.50
  -7  -2   2   21.90    2.20
  -7  -2   2   60.99   23.70
   6   2  -2 1050.69   34.40
   6   2  -2 1066.49   34.80
  -6  -2   2 1067.19   65.59
  -6  -2   2 1086.99   52.99
   5   2  -2  585.94   19.20
   5   2  -2  569.24   19.00
   5   2  -2  569.94   18.80
   5   2  -2  573.64   18.50
  -5  -2   2  549.45   18.50
  -5  -2   2  567.24   35.80
  -5  -2   2  567.84   48.70
   4   2  -2  132.29    4.70
   4   2  -2  137.89    5.30
   4   2  -2  135.79    5.30
   4   2  -2  137.89    5.70
   4   2  -2  164.08   26.10
  -4  -2   2  135.19    5.40
  -4  -2   2  135.89   25.70
   3   2  -2 6053.59  234.78
  -3  -2   2 6051.59  236.48
   2   2  -2  108.49   27.10
   2   2  -2  133.19    5.90
   2   2  -2  129.09    6.50
  -2  -2   2  137.49    5.60
  -2  -2   2  202.58   31.20
  -2  -2   2  126.89    5.60
  -2  -2   2  130.69    4.90
   1   2  -2  411.66   14.20
   1   2  -2  360.16   46.90
   1   2  -2  415.86   15.50
  -1  -2   2  418.26   14.00
  -1  -2   2  422.76   43.10
  -1  -2   2  410.96   13.30
  -1  -2   2  387.96   14.80
   0   2  -2 8424.56  320.17
   0  -2   2 8774.62  324.17
  -1   2  -2   75.39    7.20
  -1   2  -2   63.69   28.20
  -1   2  -2   69.89    3.50
  -1   2  -2   77.19    4.70
  -1   2  -2   73.39    5.10
   1  -2   2   92.19   28.80
   1  -2   2   72.69    4.80
   1  -2   2   74.29    3.50
   1  -2   2   70.99    7.20
   1  -2   2   71.29    4.40
  -2   2  -2  142.89    6.60
  -2   2  -2  150.08    5.70
  -2   2  -2  141.19    6.60
  -2   2  -2  132.39   10.20
   2  -2   2  147.39    5.60
   2  -2   2  145.39    6.60
   2  -2   2  153.58   31.90
   2  -2   2  138.09   10.40
   2  -2   2  150.48    6.60
  -3   2  -2    3.10    2.20
  -3   2  -2   -3.60    4.00
  -3   2  -2    6.10    4.30
  -3   2  -2    1.10    1.50
   3  -2   2    5.40   18.30
   3  -2   2    2.20    1.30
   3  -2   2    5.40    2.10
   3  -2   2    1.10    2.10
   3  -2   2    3.00    4.60
  -4   2  -2   36.00    3.50
  -4   2  -2   24.20   22.90
  -4   2  -2   42.80    4.10
  -4   2  -2   44.20    5.20
   4  -2   2   18.00   22.40
   4  -2   2   40.20    4.30
   4  -2   2   39.60    6.20
  -5   2  -2  152.58   10.30
  -5   2  -2  191.98    8.10
  -5   2  -2  214.68   43.80
  -5   2  -2  190.28    8.20
   5  -2   2  186.68   39.10
   5  -2   2  189.28    8.70
   5  -2   2  177.88    7.70
   5  -2   2  164.78   13.40
  -6   2  -2   74.59    6.00
  -6   2  -2   42.20   40.60
   6  -2   2   83.59    9.60
   6  -2   2   69.89    5.30
   6  -2   2   67.19   30.90
   6  -2   2   71.69    6.50
  -7   2  -2  254.37   10.00
  -7   2  -2  244.68   46.00
   7  -2   2  355.16   64.29
   7  -2   2  238.28   11.80
   7  -2   2  239.48    9.50
   7  -2   2  231.58   14.50
  -8   2  -2  -10.30   25.10
  -8   2  -2   -0.70    2.50
   8  -2   2    0.00    3.10
   8  -2   2    0.70    2.30
   8  -2   2   -4.50    6.60
   8  -2   2  -34.10   17.10
  -9   2  -2   40.00   30.40
  -9   2  -2   45.00    4.30
   9  -2   2   47.70    4.90
   9  -2   2   52.89    5.80
   9  -2   2   65.89    9.50
   9  -2   2  106.89   28.30
 -10   2  -2   15.90    3.60
 -10   2  -2    5.40   29.80
  10  -2   2   13.00    9.50
  10  -2   2   16.30    4.30
  10  -2   2   18.70   23.60
  10  -2   2   21.60    3.30
 -11   2  -2  319.37   13.30
 -11   2  -2  247.08   51.59
  11  -2   2  324.57   20.80
  11  -2   2  348.27   44.10
  11  -2   2  316.57   13.40
  11  -2   2  335.77   12.70
 -12   2  -2    2.00    3.40
 -12   2  -2   -3.80   29.50
  12  -2   2    3.60    4.10
  12  -2   2    4.30    2.90
  12  -2   2  -16.40   19.50
  12  -2   2   32.50   11.30
 -13   2  -2   19.50   31.80
  13  -2   2   27.10    3.60
  13  -2   2   38.90    5.20
  13  -2   2   33.10   22.90
 -14   2  -2  -27.20   24.40
 -14   2  -2   -4.40    3.90
  14  -2   2    8.10    4.30
  14  -2   2    3.30   18.70
  14  -2   2    2.10    2.90
  15  -2   2    9.10    4.30
  15  -2   2    1.50    3.00
  15  -2   2   39.10   11.90
  15   1  -2   35.90    4.70
  15   1  -2   34.40    3.20
  15   1  -2   34.70    4.40
  14   1  -2   29.40    4.40
  14   1  -2   24.60    3.70
  14   1  -2   25.00    2.90
  13   1  -2    2.20    2.20
  13   1  -2    2.70    3.10
  13   1  -2   23.30    8.50
  13   1  -2    6.10    3.70
 -13  -1   2  -14.80   19.10
 -13  -1   2   17.60   17.20
  12   1  -2  128.69    6.30
  12   1  -2  158.28   13.30
  12   1  -2  142.49    7.50
  12   1  -2  124.39    9.70
 -12  -1   2   80.09   28.60
 -12  -1   2  133.69    7.50
 -12  -1   2   99.09   26.00
  11   1  -2   40.80    4.20
  11   1  -2   35.90    3.90
  11   1  -2   43.50    7.00
  11   1  -2   31.10    3.90
 -11  -1   2   34.40    3.60
 -11  -1   2   37.10   22.90
 -11  -1   2   20.40   25.20
  10   1  -2   22.30    5.80
  10   1  -2   16.30    3.30
  10   1  -2   17.80    2.30
  10   1  -2   21.70    3.40
 -10  -1   2   12.50   19.90
 -10  -1   2   29.00   25.40
 -10  -1   2   13.60    2.70
   9   1  -2   61.69    3.80
   9   1  -2   61.79    4.60
   9   1  -2   60.79    7.30
   9   1  -2   65.09    5.00
  -9  -1   2   55.39   21.70
  -9  -1   2   39.60   24.20
  -9  -1   2   62.19    4.50
   8   1  -2  312.17   11.90
   8   1  -2  332.87   11.10
   8   1  -2  316.27   11.40
   8   1  -2  322.97   12.70
  -8  -1   2  347.37   42.30
  -8  -1   2  333.07   35.50
  -8  -1   2  317.57   11.50
   7   1  -2   29.50    3.90
   7   1  -2   41.70    3.00
   7   1  -2   32.80    3.10
  -7  -1   2   34.50    3.80
  -7  -1   2   37.00   19.40
  -7  -1   2   40.50   25.50
   6   1  -2   10.70    3.90
   6   1  -2    4.90    2.40
   6   1  -2    2.60    1.70
   6   1  -2    0.10    2.60
  -6  -1   2   -9.20   18.10
  -6  -1   2    2.20    2.30
  -6  -1   2   31.10   28.20
  -5  -1   2 2676.63  113.09
  -4  -1   2 1390.96   57.99
  -4  -1   2 1331.57   66.79
  -3  -1   2  973.90   54.09
   2   1  -2  410.56   39.40
   2   1  -2  419.66   14.20
   2   1  -2  410.36   15.70
  -2  -1   2  494.65   48.10
  -2  -1   2  430.06   14.30
   1   1  -2  126.79    4.40
   1   1  -2  128.49    5.90
   1   1  -2  126.89   24.80
   1   1  -2  121.69    5.70
  -1  -1   2  134.09    5.30
  -1  -1   2  123.59    4.40
  -1  -1   2  123.79    5.70
  -1  -1   2  174.88   26.30
   0   1  -2   38.70   18.90
   0   1  -2   35.20    1.80
   0   1  -2   34.50    4.60
   0   1  -2   36.30    1.70
   0   1  -2   34.70    2.90
   0  -1   2   36.00    1.70
   0  -1   2   30.50   15.00
   0  -1   2   29.60    3.60
   0  -1   2   32.20    1.60
   0  -1   2   36.60    2.80
   1  -1   2 1355.56   67.09
  -2   1  -2   38.40    4.40
  -2   1  -2   20.90   11.10
  -2   1  -2   32.50    3.00
  -2   1  -2   28.30    4.90
   2  -1   2   38.90   22.70
   2  -1   2   32.80    2.80
   2  -1   2   40.90    3.80
   2  -1   2   26.90    5.50
   2  -1   2   32.10    3.00
  -3   1  -2  107.89   22.80
  -3   1  -2  146.89    5.70
  -3   1  -2  143.29    5.70
  -3   1  -2  135.59    6.60
   3  -1   2   91.49   21.70
   3  -1   2  133.99    8.00
   3  -1   2  154.28    6.00
   3  -1   2  157.38    5.70
  -4   1  -2 1430.66   73.09
   4  -1   2 1509.65   71.39
   4  -1   2 1414.16   47.30
  -5   1  -2  151.08   35.40
  -5   1  -2  146.39    7.00
   5  -1   2  150.38   31.10
   5  -1   2  144.69    7.10
   5  -1   2  144.99    6.80
  -6   1  -2    0.20    2.90
  -6   1  -2   -2.20   26.50
   6  -1   2    3.60    3.30
   6  -1   2    0.60    2.50
   6  -1   2   -6.10    6.70
   6  -1   2  -25.30   20.80
  -7   1  -2  196.38    8.60
  -7   1  -2  147.99   33.20
   7  -1   2  195.98   12.30
   7  -1   2  226.28   31.60
   7  -1   2  205.08    8.30
   7  -1   2  204.08    8.60
  -8   1  -2   -2.10    2.20
  -8   1  -2  -24.70   18.40
   8  -1   2    2.30    2.10
   8  -1   2   -0.70    2.80
   8  -1   2   22.20   17.60
   8  -1   2    3.80    6.20
  -9   1  -2  480.85   54.09
  -9   1  -2  590.74   20.10
   9  -1   2  483.75   41.70
   9  -1   2  568.54   23.20
   9  -1   2  577.84   19.80
 -10   1  -2  135.29   36.00
 -10   1  -2  215.48    9.80
  10  -1   2  209.98   16.20
  10  -1   2  223.58   31.00
  10  -1   2  226.38   11.50
  10  -1   2  212.18    9.40
 -11   1  -2   30.90   27.70
 -11   1  -2    7.50    3.30
  11  -1   2    7.70    3.00
  11  -1   2    8.00    3.90
  11  -1   2   25.80    9.20
  11  -1   2    1.50   17.20
 -12   1  -2   -5.30   23.40
 -12   1  -2   -0.90    3.60
  12  -1   2    2.50   15.60
  12  -1   2    9.50    3.90
  12  -1   2   17.70   10.00
  12  -1   2   12.00    3.10
 -13   1  -2   -0.50   21.80
  13  -1   2   11.60    3.20
  13  -1   2   15.20    4.20
  13  -1   2   -5.10   13.20
  14  -1   2    0.50    3.10
  14  -1   2    4.70    3.80
  14  -1   2   32.90   12.60
  14  -1   2   -3.10    2.70
  15  -1   2   51.99    6.90
  15   0  -2   22.10    3.00
  15   0  -2   28.50    4.80
  15   0  -2   21.30    3.90
 -15   0   2    2.70   19.90
 -15   0   2   31.30   29.30
  14   0  -2   11.70    4.10
  14   0  -2    5.10    2.40
  14   0  -2    6.80    3.70
 -14   0   2    2.10    3.40
 -14   0   2    4.00   21.70
 -14   0   2    6.40   24.70
  13   0  -2   89.39    7.10
  13   0  -2   87.89    5.40
  13   0  -2   83.69    7.10
 -13   0   2   65.19   29.10
 -13   0   2  105.69   34.90
 -13   0   2   95.49    6.70
  12   0  -2  223.68    9.00
  12   0  -2  244.68   16.60
  12   0  -2  229.98   10.20
  12   0  -2  217.58   11.40
 -12   0   2  204.88   39.80
 -12   0   2  228.28   43.90
 -12   0   2  225.28    9.80
  11   0  -2   34.90    4.30
  11   0  -2   31.90    2.90
  11   0  -2   44.40    8.60
  11   0  -2   26.10    3.70
 -11   0   2   39.00   27.10
 -11   0   2   17.20   29.70
  10   0  -2   20.50    2.50
  10   0  -2   20.80    3.90
  10   0  -2   25.10    7.20
 -10   0   2   17.50    3.00
 -10   0   2   43.70   25.30
   9   0  -2   43.60   18.70
   9   0  -2   52.09    3.70
   9   0  -2   70.79    8.40
   9   0  -2   54.99    5.00
  -9   0   2   54.69    4.70
  -9   0   2   53.59   24.20
   8   0  -2   68.69    5.00
   8   0  -2   79.39   20.30
   8   0  -2   91.59    8.20
  -8   0   2   62.59   24.10
  -8   0   2   75.59    4.80
   7   0  -2   48.00    5.70
   7   0  -2   38.40    3.70
   7   0  -2   30.50   18.50
   7   0  -2   33.80    3.30
  -7   0   2   32.40   23.10
  -7   0   2   39.70    3.10
   6   0  -2   14.80    5.30
   6   0  -2    0.60    3.00
   6   0  -2   -9.30   18.40
   6   0  -2    4.50    1.70
  -6   0   2    3.40    2.20
   5   0  -2  354.76   13.30
   5   0  -2  344.67   29.70
   5   0  -2  377.96   11.90
   5   0  -2  347.77   12.30
  -5   0   2  361.16   12.00
  -5   0   2  366.16   12.00
  -5   0   2  339.07   11.90
  -5   0   2  368.76   33.10
   4   0  -2 1428.16   62.79
  -4   0   2 1558.14   65.49
   2   0  -2 1966.90   87.09
   1   0  -2  192.98    6.10
   1   0  -2  179.38    6.50
  -1   0   2  268.27   25.00
  -1   0   2  175.48    6.80
   0   0  -2 1594.74   75.49
   0   0   2 1430.26   63.39
  -1   0  -2  149.29    7.10
  -1   0  -2  142.89    5.90
   1   0   2  135.29    7.00
   1   0   2  152.88    5.80
   1   0   2  138.79    5.00
   1   0   2  154.28   23.00
  -2   0  -2  251.57   26.70
   2   0   2  230.48    8.20
   2   0   2  229.58    9.60
   2   0   2  212.38   24.70
   2   0   2  239.08    8.40
  -3   0  -2  122.79   19.80
  -3   0  -2  136.59    5.30
   3   0   2  130.49    6.10
   3   0   2  143.29    5.50
   3   0   2  197.18   22.80
   3   0   2  140.89    5.20
  -4   0  -2   93.89    4.40
  -4   0  -2  103.39   19.50
   4   0   2   93.99    4.00
   4   0   2  103.89   18.40
   4   0   2   85.09    4.40
  -5   0  -2 1315.87   64.89
   5   0   2 1198.08   59.09
   5   0   2 1268.07   39.90
   5   0   2 1206.38   40.50
  -6   0  -2    0.50    2.40
  -6   0  -2   26.00   21.00
   6   0   2    0.90   16.00
   6   0   2  -12.70    7.70
   6   0   2   -3.20    2.30
   6   0   2    4.10    2.70
  -7   0  -2  130.09   25.40
  -7   0  -2  151.38    6.70
   7   0   2  135.29    6.50
   7   0   2  138.39    6.10
   7   0   2  117.89    8.70
   7   0   2   97.59   19.10
  -8   0  -2  139.99   25.50
  -8   0  -2  144.29    7.10
   8   0   2  160.38    6.80
   8   0   2  154.08    7.00
   8   0   2  150.88    9.60
   8   0   2  158.08   21.00
  -9   0  -2  902.31   29.10
  -9   0  -2  813.02   52.99
   9   0   2  866.71   30.40
   9   0   2  859.01   28.70
   9   0   2  845.62   28.80
   9   0   2  809.32   43.00
 -10   0  -2   16.50   19.10
  10   0   2   11.50    3.10
  10   0   2   13.90    3.40
  10   0   2   23.10    7.60
  10   0   2    9.70   12.20
 -11   0  -2    4.60   15.20
  11   0   2   10.70    8.30
  11   0   2   -1.50    3.60
  11   0   2    4.00    2.90
  12   0   2    0.40    2.70
  12   0   2   -1.10    3.00
  12   0   2   24.10    8.90
  12   0   2    7.90    3.50
  13   0   2   13.50    3.40
  13   0   2   12.60    3.70
  13   0   2   25.50    4.10
  14   0   2    9.60    3.40
  14   0   2   13.60    3.20
  14   0   2   20.80    4.00
  15   0   2    4.10    3.10
  15   0   2    1.80    2.80
  15  -1  -2   24.90    3.10
  15  -1  -2   18.90    4.10
 -15   1   2   30.90    4.30
 -15   1   2   23.80   26.20
  14  -1  -2   37.70    3.40
  14  -1  -2   29.80    4.30
  14  -1  -2   44.20    5.20
 -14   1   2   70.59   33.40
 -14   1   2   27.90    4.00
 -14   1   2   32.20   31.50
  13  -1  -2  131.99    8.40
  13  -1  -2  168.68   17.60
  13  -1  -2  129.29    6.70
 -13   1   2  131.99    8.50
 -13   1   2  125.59   39.00
  12  -1  -2  197.18    8.40
  12  -1  -2  202.68   10.00
  12  -1  -2  223.88   17.80
  12  -1  -2  235.08   35.90
 -12   1   2  196.88    9.90
 -12   1   2  164.88   42.60
  11  -1  -2   29.70   24.70
  11  -1  -2   36.40    4.70
  11  -1  -2   28.50    2.90
  11  -1  -2   46.80    9.40
 -11   1   2   31.00    3.80
 -11   1   2   24.80   28.30
  10  -1  -2  218.58   34.10
  10  -1  -2  221.38   14.70
  10  -1  -2  210.68    8.30
  10  -1  -2  208.18    9.50
 -10   1   2  203.18    9.20
 -10   1   2  193.78   40.90
   9  -1  -2    8.30    6.20
   9  -1  -2   10.60    3.30
   9  -1  -2    9.00    1.90
   9  -1  -2   -4.60   17.50
  -9   1   2    9.70    2.60
  -9   1   2   -3.20   22.00
   8  -1  -2    3.90    5.90
   8  -1  -2    3.70    1.70
   8  -1  -2    2.10    2.90
   8  -1  -2   11.60   19.70
  -8   1   2   -2.60   21.40
  -8   1   2    2.40    2.20
   7  -1  -2    4.40    1.70
   7  -1  -2    2.10    3.20
   7  -1  -2   -1.30    6.80
   7  -1  -2   15.20   21.30
  -7   1   2    7.60    2.50
  -7   1   2    4.00    2.30
   6  -1  -2   74.49    5.90
   6  -1  -2   75.99   27.20
   6  -1  -2   84.39    4.30
   6  -1  -2   84.79   11.40
  -6   1   2   81.89    5.00
  -6   1   2   27.90   28.30
   5  -1  -2  129.89   23.90
   5  -1  -2  128.69    4.80
   5  -1  -2  121.29    5.70
   5  -1  -2  124.49    8.40
  -5   1   2  137.29    6.70
  -5   1   2  120.59    5.00
  -5   1   2  101.29   23.80
  -5   1   2  115.89    5.70
  -4   1   2  775.32   43.30
   3  -1  -2 2240.78  106.79
  -2   1   2 1767.32   74.49
   1  -1  -2    1.90   11.90
   1  -1  -2    1.30    3.00
   1  -1  -2    7.00    1.50
  -1   1   2    0.90    2.80
  -1   1   2   12.90   12.90
  -1   1   2    4.30    1.50
  -1   1   2    4.30    0.60
   0  -1  -2  170.48   17.40
   0  -1  -2  131.09    5.00
   0  -1  -2  109.19    6.10
   0   1   2  151.08   15.90
   0   1   2  117.99    6.30
   0   1   2  137.69    5.00
  -1  -1  -2  192.98    8.20
  -1  -1  -2  230.68    8.20
   1   1   2  209.18    7.90
   1   1   2  228.38    6.80
   1   1   2  240.08   19.00
   1   1   2  197.98    8.50
   2   1   2 3995.00  148.69
   2   1   2 3865.81  138.09
   3   1   2   17.00    1.60
   3   1   2   16.70    9.20
  -4  -1  -2  182.78   17.80
   4   1   2  206.38    7.60
   4   1   2  169.88   16.00
  -5  -1  -2   11.30   12.10
   5   1   2  -10.90    8.70
   5   1   2   -0.90    2.50
  -6  -1  -2    9.30    9.70
   6   1   2    5.90    2.60
   6   1   2   16.00    7.10
   7   1   2    4.90    2.10
   8   1   2  647.54   22.00
   9   1   2   32.20    4.80
   9   1   2   27.80    3.70
   9   1   2   22.60    3.10
   9   1   2   22.10    3.10
  10   1   2   17.10    3.10
  10   1   2   21.70    3.20
  10   1   2   31.60    6.20
  11   1   2   25.20    3.40
  11   1   2   18.10    3.30
  11   1   2   38.40    7.20
  11   1   2   21.20    3.30
  12   1   2  197.58    9.00
  12   1   2  242.08   15.00
  12   1   2  194.38    8.70
  12   1   2  192.28    9.20
  13   1   2   48.20    5.30
  13   1   2   42.60    4.10
  13   1   2   35.10    3.90
  14   1   2   39.90    4.00
  14   1   2   37.50    3.80
  15  -2  -2  113.49    8.50
  15  -2  -2  100.69    6.40
 -15   2   2  127.59    9.50
 -15   2   2   80.49   38.80
  14  -2  -2   -3.80    2.40
  14  -2  -2    3.40    4.30
 -14   2   2  -47.40   46.60
 -14   2   2    3.00    3.60
  13  -2  -2   44.50   28.00
  13  -2  -2   35.90    5.30
  13  -2  -2   29.30    3.30
 -13   2   2   50.29   35.40
 -13   2   2   34.20    4.50
  12  -2  -2   40.60   12.20
  12  -2  -2   25.90    3.10
  12  -2  -2   29.10   27.70
  12  -2  -2   25.90    5.00
 -12   2   2   28.10    4.20
 -12   2   2    3.70   32.10
  11  -2  -2   58.19   29.30
  11  -2  -2   54.89    4.70
  11  -2  -2   53.89    6.90
  11  -2  -2   84.99   11.00
 -11   2   2   58.29    6.50
 -11   2   2   39.20   33.60
  10  -2  -2   21.20    2.60
  10  -2  -2   21.80    4.30
  10  -2  -2   36.60    9.10
  10  -2  -2   28.00   25.20
 -10   2   2    8.70   29.70
 -10   2   2   22.30    3.40
   9  -2  -2    5.20    1.90
   9  -2  -2   -4.30   24.80
   9  -2  -2    7.20    7.10
   9  -2  -2    7.70    3.40
  -9   2   2    7.40    2.60
  -9   2   2   24.40   31.90
   8  -2  -2   10.30   20.90
   8  -2  -2   -1.50    3.10
   8  -2  -2   10.60    6.90
   8  -2  -2   -1.80    1.70
  -8   2   2    8.30    3.20
  -8   2   2   -2.50   25.20
  -8   2   2    2.10    2.50
  -8   2   2    0.40    2.30
   7  -2  -2  311.07   42.10
   7  -2  -2  282.67   16.10
   7  -2  -2  293.27   10.50
   7  -2  -2  275.57   11.60
  -7   2   2  311.77   11.00
  -7   2   2  318.67   49.10
  -7   2   2  308.87   12.50
   6  -2  -2   12.00   28.20
   6  -2  -2    0.60    4.00
   6  -2  -2   -0.70    8.10
   6  -2  -2    1.70    1.90
  -6   2   2   -0.30    3.60
  -6   2   2   -1.40    2.20
  -6   2   2  -51.89   28.00
   5  -2  -2  100.99    5.70
   5  -2  -2   88.69   26.30
   5  -2  -2  105.99    4.40
   5  -2  -2  100.69    9.80
  -5   2   2   96.59    5.90
  -5   2   2  118.29    8.40
  -5   2   2   99.49    4.60
   4  -2  -2  119.09    5.50
   4  -2  -2  107.99    8.20
   4  -2  -2  122.19    4.40
   4  -2  -2  112.79   24.20
  -4   2   2  113.19    4.50
  -4   2   2  111.69    5.40
  -4   2   2  126.29    7.80
   3  -2  -2  123.49   23.90
   3  -2  -2  103.59    3.70
   3  -2  -2   95.29    4.90
   3  -2  -2   93.79    7.70
  -3   2   2   95.99    3.80
  -3   2   2  104.19    8.00
  -3   2   2   98.29   23.90
  -3   2   2   91.49    4.70
   2  -2  -2 2225.28   92.39
  -2   2   2 2117.09   93.39
   1  -2  -2 1937.91   78.39
  -1   2   2 1671.63   77.29
   0  -2  -2   -2.30   16.40
   0  -2  -2   -1.50    4.60
   0   2   2    0.80    4.60
   0   2   2    2.50   16.00
  -1  -2  -2  427.56   14.30
  -1  -2  -2  464.85   28.70
  -1  -2  -2  404.36   15.10
   1   2   2  455.25   13.90
   1   2   2  432.16   29.80
   1   2   2  416.46   15.60
   1   2   2  437.06   14.30
  -2  -2  -2 2216.68   85.29
   2   2   2 2029.30   89.69
   3   2   2  279.17    9.00
   3   2   2  245.68   16.60
   4   2   2  281.97   10.00
   4   2   2  266.77    9.30
   5   2   2  265.97    9.30
   5   2   2  256.87   10.00
   6   2   2   15.00    2.10
   6   2   2   15.80    2.70
   7   2   2  161.18    7.10
   7   2   2  162.88    6.50
   8   2   2    4.30    2.00
   8   2   2    1.50    2.20
   9   2   2   37.10    3.60
   9   2   2   37.40    3.20
  10   2   2    9.70    2.90
  10   2   2   12.20    2.60
  11   2   2  120.09    6.40
  11   2   2  114.59    6.80
  12   2   2    6.30    2.90
  12   2   2    6.50    2.70
  12   2   2    9.90    2.70
  13   2   2  131.09    6.90
  13   2   2  124.99    7.30
  13   2   2  140.09    6.50
  14   2   2   16.30    3.00
  14   2   2    9.50    2.90
  14   2   2    7.40    2.80
  15  -3  -2    1.60   26.00
  15  -3  -2    2.90    2.60
 -15   3   2    3.00   34.80
 -15   3   2   14.40    4.20
  14  -3  -2    7.20    2.80
  14  -3  -2  -28.70   24.50
 -14   3   2  -41.40   28.30
 -14   3   2    7.10    3.80
  13  -3  -2   24.70   11.80
  13  -3  -2    8.30    2.70
  13  -3  -2   11.90    4.90
  13  -3  -2  -62.09   22.80
 -13   3   2  -12.40   34.00
 -13   3   2    3.60    3.70
  12  -3  -2  742.03   68.09
  12  -3  -2  833.72   35.20
  12  -3  -2  805.12   28.60
  12  -3  -2  827.22   27.20
 -12   3   2  653.73   82.29
 -12   3   2  800.72   28.20
  11  -3  -2   14.70    2.60
  11  -3  -2   14.40   29.40
  11  -3  -2    9.50    4.60
 -11   3   2   10.70    3.60
 -11   3   2   22.80   36.30
  10  -3  -2  240.28    9.20
  10  -3  -2  217.88   10.90
  10  -3  -2  232.88   17.90
 -10   3   2  236.28    9.00
 -10   3   2  240.38   10.30
 -10   3   2  243.38    9.30
 -10   3   2  216.58   64.49
   9  -3  -2  117.79   10.90
   9  -3  -2  102.99    5.20
   9  -3  -2  131.39   34.40
   9  -3  -2   94.59    7.00
  -9   3   2   87.99    7.40
  -9   3   2   95.89    6.00
  -9   3   2  109.79    7.50
  -9   3   2   93.19   38.50
   8  -3  -2  445.46   15.00
   8  -3  -2  409.66   16.10
   8  -3  -2  436.06   20.00
   8  -3  -2  436.86   51.99
  -8   3   2  418.16   58.99
  -8   3   2  453.55   15.50
  -8   3   2  442.66   16.90
  -8   3   2  432.96   15.80
   7  -3  -2  179.08   14.80
   7  -3  -2  189.38    7.40
   7  -3  -2  176.58    8.90
   7  -3  -2  194.38   39.20
  -7   3   2  193.18    9.40
  -7   3   2  188.38    7.90
  -7   3   2  209.08   46.10
  -7   3   2  203.48   11.80
   6  -3  -2  215.38   17.00
   6  -3  -2  257.27    9.10
   6  -3  -2  317.07   46.70
  -6   3   2  233.58   11.00
  -6   3   2  248.88   14.90
  -6   3   2  256.77    9.50
   5  -3  -2  123.19    7.40
   5  -3  -2  137.39    5.40
   5  -3  -2  110.49   35.90
   5  -3  -2  101.49   13.10
  -5   3   2  174.08   45.00
  -5   3   2  133.99    5.70
  -5   3   2  158.28   13.00
  -5   3   2  127.99    7.60
   4  -3  -2   24.20    2.00
   4  -3  -2   -0.40   18.80
   4  -3  -2   11.60    5.60
   4  -3  -2   24.50    3.00
  -4   3   2   11.80   21.10
  -4   3   2   20.80    2.30
  -4   3   2   16.30    5.60
  -4   3   2   18.90    2.90
   3  -3  -2    1.10    4.80
   3  -3  -2    6.10    2.30
   3  -3  -2  -11.70   17.30
  -3   3   2   16.10   19.80
  -3   3   2    8.20    2.30
  -3   3   2    9.60    1.10
  -3   3   2    7.50    4.70
   2  -3  -2 1283.97   45.20
   2  -3  -2 1350.16   43.60
   2  -3  -2 1520.95   72.39
  -2   3   2 1328.47   45.00
  -2   3   2 1419.16   75.09
   1  -3  -2 5059.09  212.48
  -1   3   2 5060.19  213.38
   0  -3  -2   20.70    5.00
   0  -3  -2   26.60    3.00
   0  -3  -2   23.30    2.00
   0  -3  -2   14.90   19.30
   0   3   2   26.30    2.20
   0   3   2   25.70    1.60
   0   3   2   22.60    3.10
   0   3   2   25.30    5.50
  -1  -3  -2 4438.06  174.58
   1   3   2 4459.35  181.18
  -2  -3  -2  896.21   41.00
   2   3   2  755.02   42.80
   2   3   2  818.82   27.50
   3   3   2 1785.32   71.89
   4   3   2  407.86   25.80
   4   3   2  415.46   13.90
   4   3   2  451.65   28.50
   6   3   2   -3.60    2.10
   6   3   2   -0.60    1.60
   7   3   2  638.84   21.30
   7   3   2  649.74   21.80
   8   3   2  145.29    6.20
   8   3   2  142.79    6.90
   9   3   2   93.49    5.20
   9   3   2   89.69    5.90
  10   3   2   17.80    2.70
  10   3   2   16.40    3.10
  11   3   2   20.10    3.20
  11   3   2   18.80    2.90
  12   3   2   96.99    5.90
  12   3   2  102.59    6.50
  13   3   2   12.80    2.80
  13   3   2   13.30    3.10
  14   3   2    0.30    2.50
  14   3   2    2.50    2.70
  15  -4  -2   15.90    5.30
  15  -4  -2   11.80   29.40
  15  -4  -2   13.50    3.00
 -15   4   2   23.20    4.50
 -15   4   2   25.00   36.20
  14  -4  -2  114.29   10.60
  14  -4  -2   34.60   35.20
  14  -4  -2   96.79    6.20
 -14   4   2   98.69    8.70
 -14   4   2   92.79   48.80
  13  -4  -2   58.19   14.90
  13  -4  -2   21.90    5.40
  13  -4  -2   18.70    3.70
  13  -4  -2   24.30   33.20
 -13   4   2   25.00    4.50
 -13   4   2  -12.00   35.20
  12  -4  -2   11.50    5.00
  12  -4  -2   10.50    2.90
  12  -4  -2    0.80   30.00
  12  -4  -2   36.60   12.90
 -12   4   2    8.90    3.70
 -12   4   2  -32.20   32.00
  11  -4  -2  324.97   12.10
  11  -4  -2  351.76   24.20
  11  -4  -2  309.17   14.10
 -11   4   2  287.97   94.19
 -11   4   2  319.77   12.80
 -11   4   2  314.47   12.20
 -11   4   2  327.27   13.50
  10  -4  -2   18.30   34.20
  10  -4  -2   25.80   11.00
  10  -4  -2   14.90    2.70
  10  -4  -2   16.20    4.70
 -10   4   2    9.80    3.40
 -10   4   2   19.00    5.70
 -10   4   2   65.99   42.30
 -10   4   2   12.40    3.90
   9  -4  -2  192.78    7.60
   9  -4  -2  173.88    9.50
   9  -4  -2  179.58   16.30
   9  -4  -2  182.48   41.40
  -9   4   2  177.38    9.10
  -9   4   2  181.98    8.40
  -9   4   2  119.59   44.70
   8  -4  -2   44.70    5.90
   8  -4  -2   51.59    9.50
   8  -4  -2   46.30    3.80
   8  -4  -2   50.79   29.70
  -8   4   2   50.89    5.30
  -8   4   2   64.19   36.10
  -8   4   2   61.39    7.30
   7  -4  -2   -8.20    8.50
   7  -4  -2    0.30    3.60
   7  -4  -2   -0.80   27.50
   7  -4  -2    0.90    1.70
  -7   4   2    2.40    2.20
  -7   4   2    1.70    7.10
  -7   4   2   -1.50    3.90
   6  -4  -2  -63.29   29.00
   6  -4  -2   19.90   10.00
  -6   4   2   21.70    9.00
  -6   4   2    4.10   38.00
   5  -4  -2  151.18   44.50
   5  -4  -2  120.59   12.40
   5  -4  -2  122.39    5.20
   5  -4  -2   98.69    8.00
  -5   4   2  100.59    8.40
  -5   4   2  113.69    5.70
  -5   4   2   17.50   41.40
  -5   4   2  108.99   11.20
   4  -4  -2   55.29    9.00
   4  -4  -2   71.69    6.10
   4  -4  -2   75.19    3.60
   4  -4  -2   72.79   33.30
  -4   4   2   11.80   32.70
  -4   4   2   75.09    9.20
  -4   4   2   69.29    3.90
  -4   4   2   67.29    6.10
   3  -4  -2  845.32   27.70
   3  -4  -2  818.32   30.00
   3  -4  -2  847.72   61.39
  -3   4   2  806.82   27.60
  -3   4   2  782.02   63.19
  -3   4   2  843.02   31.60
   2  -4  -2  931.41   62.89
   2  -4  -2  982.30   34.90
   2  -4  -2 1027.20   32.90
  -2   4   2  989.10   33.00
  -2   4   2  909.91   64.99
  -2   4   2 1059.49   35.00
   1  -4  -2 1958.40   66.69
   1  -4  -2 2106.99   95.99
  -1   4   2 2100.59   99.69
   0  -4  -2   11.40    1.80
   0  -4  -2    9.60   18.00
   0  -4  -2   15.50    2.30
   0  -4  -2   10.10    5.00
   0   4   2   -2.70   17.90
   0   4   2   14.60    1.50
   0   4   2   11.30    2.20
   0   4   2   14.70    5.30
   0   4   2   14.30    2.10
  -1  -4  -2    3.30    1.20
  -1  -4  -2   -3.20   14.60
  -1  -4  -2    5.60    4.70
   1   4   2    4.70    1.90
   1   4   2    1.20    4.70
   1   4   2   -9.70   15.90
   1   4   2    6.70    1.70
  -2  -4  -2  675.93   42.70
   2   4   2  641.04   23.90
   2   4   2  660.03   21.90
   2   4   2  710.93   48.60
   2   4   2  681.53   21.70
  -3  -4  -2 1501.25   67.69
   3   4   2 1625.34   51.69
   3   4   2 1524.25   74.59
  -4  -4  -2  724.53   23.10
  -4  -4  -2  700.83   36.30
   4   4   2  706.43   23.00
   4   4   2  681.23   24.20
   4   4   2  617.74   43.00
   4   4   2  741.23   22.90
   5   4   2   11.90   10.10
   5   4   2   -5.70    9.00
   5   4   2    3.20    2.10
   6   4   2 1241.08   40.40
   7   4   2   31.00    3.10
   7   4   2   28.60    3.10
   8   4   2   78.49    5.50
   8   4   2   82.49    4.60
   9   4   2   89.79    6.00
   9   4   2   91.89    5.20
  10   4   2  701.83   23.60
  10   4   2  703.73   24.20
  11   4   2    2.20    2.70
  11   4   2    4.60    2.40
  12   4   2    1.80    2.60
  12   4   2    4.00    2.50
  13   4   2    2.60    2.70
  13   4   2    0.00    2.50
  14   4   2   -0.80    2.60
  14   4   2    4.40    2.60
  15  -5  -2   39.90    3.90
  15  -5  -2   30.40   37.30
  14  -5  -2   30.40   34.90
  14  -5  -2   32.20    3.60
  14  -5  -2   39.20    6.10
 -14   5   2   36.20    5.10
 -14   5   2   40.00   18.90
  13  -5  -2   31.50   15.10
  13  -5  -2    6.50    5.20
  13  -5  -2   -0.80   34.00
  13  -5  -2    1.60    2.60
 -13   5   2    6.70   39.60
 -13   5   2    6.80    5.10
  12  -5  -2  258.27   25.10
  12  -5  -2  229.28   12.20
  12  -5  -2  226.18    9.40
 -12   5   2  251.87   92.09
 -12   5   2  208.48    9.90
 -12   5   2  225.78   10.80
 -12   5   2  211.48   10.90
  11  -5  -2  164.78    7.60
  11  -5  -2  147.09    9.90
  11  -5  -2  167.08   22.00
 -11   5   2   95.59   50.69
 -11   5   2  156.78    9.20
 -11   5   2  180.38   12.10
 -11   5   2  154.38    9.30
  10  -5  -2  155.38    7.00
  10  -5  -2  218.08   49.80
  10  -5  -2  154.68   20.40
  10  -5  -2  149.99    9.80
 -10   5   2  135.99    9.10
 -10   5   2  162.78   12.50
 -10   5   2  146.89    8.20
 -10   5   2  131.29   50.79
   9  -5  -2   10.90    4.50
   9  -5  -2   11.90   10.90
   9  -5  -2    9.60    2.30
   9  -5  -2   22.50   31.00
  -9   5   2   19.90    7.70
  -9   5   2   10.90    4.50
  -9   5   2    6.90    2.70
  -9   5   2   17.00    9.10
   8  -5  -2  147.29   19.40
   8  -5  -2   97.59   36.30
   8  -5  -2  143.49    6.20
   8  -5  -2  140.99    8.40
  -8   5   2  136.59    7.00
  -8   5   2  148.59   12.80
  -8   5   2  141.39    9.30
   7  -5  -2    2.10    3.70
   7  -5  -2    2.00    1.80
   7  -5  -2    6.10    9.50
   7  -5  -2   -2.40   27.90
  -7   5   2   -2.80    3.90
  -7   5   2    3.80    2.50
  -7   5   2    4.50    7.80
  -7   5   2  -20.00   33.00
   6  -5  -2  231.18    8.40
   6  -5  -2  218.48   10.50
   6  -5  -2  177.98   46.90
   6  -5  -2  219.98   18.70
  -6   5   2  198.28   50.69
  -6   5   2  214.58   16.60
  -6   5   2  226.78   11.10
  -6   5   2  228.28    8.80
   5  -5  -2  535.05   17.80
   5  -5  -2  525.95   25.50
   5  -5  -2  535.85   20.40
   5  -5  -2  635.64   72.49
   5  -5  -2  514.85   19.40
  -5   5   2  498.75   71.59
  -5   5   2  533.75   24.30
  -5   5   2  524.85   19.80
  -5   5   2  543.75   18.10
   4  -5  -2   22.00    5.50
   4  -5  -2   25.70    5.00
   4  -5  -2   15.50   10.70
   4  -5  -2   26.50   43.20
   4  -5  -2   23.40    2.30
  -4   5   2   10.70   10.30
  -4   5   2   31.10   45.20
  -4   5   2   18.10    2.40
  -4   5   2   19.80    4.90
   3  -5  -2  218.48   17.00
   3  -5  -2  207.88   54.89
   3  -5  -2  234.48    7.90
   3  -5  -2  216.98   10.90
   3  -5  -2  237.18   10.60
  -3   5   2  181.78   16.60
  -3   5   2  212.78    8.00
  -3   5   2  204.18    9.70
   2  -5  -2   87.79   32.20
   2  -5  -2   26.10    2.40
   2  -5  -2   21.90    3.50
   2  -5  -2   19.20    7.80
   2  -5  -2   23.70    3.80
  -2   5   2   14.80    7.60
  -2   5   2   30.00    4.00
  -2   5   2   25.30    2.40
  -2   5   2   14.30   32.60
  -2   5   2   26.90    3.90
   1  -5  -2  829.92   62.59
   1  -5  -2  785.52   25.90
   1  -5  -2  776.82   29.10
  -1   5   2  758.42   26.20
  -1   5   2  797.12   26.10
  -1   5   2  771.62   29.70
  -1   5   2  771.32   65.39
   0  -5  -2  291.67   42.90
   0  -5  -2  325.97   11.70
   0  -5  -2  305.27   16.00
   0  -5  -2  308.27   11.30
   0   5   2  316.07   47.00
   0   5   2  319.57   10.60
   0   5   2  306.67   16.20
   0   5   2  330.57   11.90
   0   5   2  304.47   11.80
  -1  -5  -2  345.87   11.60
  -1  -5  -2  360.96   12.20
  -1  -5  -2  314.77   17.30
  -1  -5  -2  390.66   44.40
   1   5   2  309.27   16.80
   1   5   2  346.17   12.40
   1   5   2  320.17   12.40
   1   5   2  335.07   47.00
   1   5   2  342.47   11.30
  -2  -5  -2 1070.39   67.19
  -2  -5  -2 1201.58   39.60
   2   5   2 1181.08   37.60
   2   5   2 1133.49   40.50
   2   5   2 1102.19   74.09
  -3  -5  -2   15.80   21.10
  -3  -5  -2    3.40    1.70
   3   5   2    6.90    2.40
   3   5   2  -12.00    7.00
   3   5   2  -13.30   24.00
   3   5   2    4.90    2.80
  -4  -5  -2   34.20    3.20
  -4  -5  -2   21.00   15.60
   4   5   2   30.70   22.30
   4   5   2   35.00    3.60
   4   5   2   44.70    3.50
   4   5   2   37.40    6.50
  -5  -5  -2   44.40   12.30
  -5  -5  -2   50.09    3.50
   5   5   2   55.69    5.60
   5   5   2   44.00    3.40
   5   5   2   51.29    4.00
   5   5   2   74.09   18.40
   6   5   2  377.76   12.90
   7   5   2  186.08    8.00
   7   5   2  182.18    7.20
   8   5   2   87.99    6.00
   8   5   2   96.99    5.10
   9   5   2  378.46   14.00
   9   5   2  370.46   13.30
  10   5   2   -1.10    2.30
  10   5   2    2.60    2.70
  11   5   2  279.27   11.20
  11   5   2  278.07   10.70
  12   5   2   90.49    5.70
  12   5   2   96.09    6.20
  13   5   2  110.99    6.60
  13   5   2  109.29    6.30
  15  -6  -2  106.99    9.80
  15  -6  -2   31.10   42.30
  15  -6  -2   88.99    6.30
  14  -6  -2   24.00   37.60
  13  -6  -2   45.70    5.10
  13  -6  -2   32.20   37.70
  13  -6  -2   50.09    6.90
 -13   6   2   35.10   25.30
 -13   6   2   46.80    5.00
  12  -6  -2   72.09   15.50
  12  -6  -2   39.10    3.60
  12  -6  -2   48.70    6.70
 -12   6   2   26.80   45.30
 -12   6   2   52.89    7.70
 -12   6   2   41.70    4.70
 -12   6   2   39.60    5.70
  11  -6  -2  285.97   25.00
  11  -6  -2  225.08   12.60
  11  -6  -2  159.28   50.09
  11  -6  -2  234.08    9.70
 -11   6   2  242.08   15.10
 -11   6   2  226.58   12.00
 -11   6   2  222.78   11.00
 -11   6   2  211.88   64.19
  10  -6  -2  -36.60   30.60
  10  -6  -2   13.30    2.70
  10  -6  -2   12.40    5.20
  10  -6  -2   28.70   13.40
 -10   6   2   14.60    3.70
 -10   6   2   16.50    5.30
 -10   6   2   21.00    8.80
   9  -6  -2    6.00    2.20
   9  -6  -2   -0.60    4.60
   9  -6  -2    0.30   11.90
   9  -6  -2   44.90   36.40
  -9   6   2   13.00   54.19
  -9   6   2    7.00    3.20
  -9   6   2    5.90    8.70
  -9   6   2    6.50    5.20
   8  -6  -2    4.60   10.20
   8  -6  -2   35.40   33.00
   8  -6  -2    5.60    1.90
   8  -6  -2    3.80    4.40
  -8   6   2    5.10    2.50
  -8   6   2   -1.20   35.80
  -8   6   2   15.30    8.90
  -8   6   2    8.80    5.10
   7  -6  -2    1.30    1.60
   7  -6  -2   -2.30    3.90
   7  -6  -2    0.50    9.60
   7  -6  -2    1.40    4.80
   7  -6  -2   26.70   33.40
  -7   6   2    1.30    2.10
  -7   6   2   -3.40    8.30
  -7   6   2  -33.10   32.00
  -7   6   2    2.00    4.20
   6  -6  -2  119.89    5.30
   6  -6  -2  185.98   48.30
   6  -6  -2  108.49    8.10
   6  -6  -2  130.59   13.20
  -6   6   2  107.29   11.50
  -6   6   2  116.89    8.70
  -6   6   2  119.69   47.80
   5  -6  -2  698.43   22.70
   5  -6  -2  688.03   29.80
   5  -6  -2  665.23   24.20
   5  -6  -2  737.13   74.59
   5  -6  -2  712.63   24.80
  -5   6   2  651.83   29.10
  -5   6   2  708.13   22.90
  -5   6   2  767.82   87.49
  -5   6   2  657.63   24.40
   4  -6  -2  108.69    4.90
   4  -6  -2   93.69    8.40
   4  -6  -2  115.19   48.10
   4  -6  -2  120.09    9.90
   4  -6  -2   87.09   12.90
  -4   6   2  107.79    8.80
  -4   6   2   51.09   51.29
  -4   6   2  107.89    5.40
  -4   6   2   96.69   12.80
   3  -6  -2  273.47   12.80
   3  -6  -2  225.78   19.80
   3  -6  -2  274.17   57.89
   3  -6  -2  265.07   12.20
   3  -6  -2  287.57    9.60
  -3   6   2  180.28   59.69
  -3   6   2  253.07   12.30
  -3   6   2  272.27    9.80
   2  -6  -2  302.37   10.00
   2  -6  -2  322.07   59.29
   2  -6  -2  303.47   12.60
   2  -6  -2  266.47   21.10
   2  -6  -2  268.67   12.00
  -2   6   2  258.47   59.89
  -2   6   2  259.47   12.20
  -2   6   2  296.77   10.10
  -2   6   2  261.27   19.80
  -2   6   2  314.37   19.50
   1  -6  -2  368.66   13.80
   1  -6  -2  323.97   21.50
   1  -6  -2  348.27   13.70
   1  -6  -2  365.16   12.10
   1  -6  -2  286.07   54.29
  -1   6   2  347.07   21.00
  -1   6   2  373.26   12.20
  -1   6   2  345.17   14.20
  -1   6   2  362.56   14.60
  -1   6   2  348.47   62.29
   0  -6  -2  316.37   52.19
   0  -6  -2  310.17   11.80
   0  -6  -2  274.07   20.80
   0  -6  -2  309.77   12.50
   0   6   2  338.47   14.70
   0   6   2  334.47   60.79
   0   6   2  321.87   10.70
   0   6   2  307.77   12.80
  -1  -6  -2    3.60    2.50
  -1  -6  -2    3.80    3.50
  -1  -6  -2    9.50    9.80
  -1  -6  -2   -3.50   32.10
   1   6   2    2.90    1.50
   1   6   2    3.20    3.70
   1   6   2   -9.40    9.60
   1   6   2  -34.30   33.70
   1   6   2   -2.00    3.80
  -2  -6  -2   15.40    3.10
  -2  -6  -2    4.20    6.80
  -2  -6  -2   56.79   28.60
   2   6   2    5.40   10.30
   2   6   2   28.60   32.60
   2   6   2    3.60    3.20
  -3  -6  -2  411.76   13.60
  -3  -6  -2  402.86   41.30
   3   6   2  397.86   14.30
   3   6   2  393.26   18.60
   3   6   2  406.76   14.20
   3   6   2  409.06   51.39
  -4  -6  -2    1.40    1.60
  -4  -6  -2    2.20   15.90
   4   6   2   -1.20    6.20
   4   6   2    0.50    2.40
   4   6   2    3.00    2.20
   4   6   2    9.30   21.60
  -5  -6  -2  421.06   31.90
  -5  -6  -2  403.56   13.70
   5   6   2  398.06   42.90
   5   6   2  406.06   13.90
   5   6   2  400.06   13.80
   5   6   2  393.86   16.90
  -6  -6  -2  102.79    5.30
  -6  -6  -2   94.69   16.60
   6   6   2  111.59    5.20
   6   6   2  103.39    5.00
   6   6   2  109.99    9.40
   7   6   2  406.76   14.40
   7   6   2  392.66   13.40
   7   6   2  403.66   13.80
   7   6   2  376.16   15.90
   8   6   2   -0.40    2.60
   8   6   2   -1.60    2.20
   9   6   2   27.80    3.10
   9   6   2   37.90    3.70
  10   6   2  236.58   10.20
  10   6   2  255.17    9.80
  11   6   2   43.90    3.60
  11   6   2   37.50    3.80
  12   6   2    1.60    2.60
  12   6   2    2.40    2.90
  13   6   2   71.79    5.50
  13   6   2   57.49    5.40
  15  -7  -2    2.60    2.90
  15  -7  -2   12.40    5.70
  15  -7  -2  -35.00   35.40
  14  -7  -2   18.40    6.00
  14  -7  -2   63.99   16.80
  14  -7  -2   23.10   38.40
 -14   7   2   55.09   22.20
  13  -7  -2  143.59   20.30
  13  -7  -2   93.39    6.40
  13  -7  -2  110.49   10.20
  13  -7  -2   93.59   69.29
 -13   7   2   93.09   11.60
 -13   7   2  111.09    8.70
  12  -7  -2   61.39    5.40
  12  -7  -2  111.69   18.10
  12  -7  -2   68.09    9.20
  12  -7  -2   97.69   46.10
  12  -7  -2   50.09    8.60
 -12   7   2   26.50   40.40
 -12   7   2   54.69    5.50
 -12   7   2   62.99    7.10
 -12   7   2   79.89    9.60
  11  -7  -2   24.60    8.30
  11  -7  -2   39.00   15.40
  11  -7  -2   30.70    3.40
  11  -7  -2   15.50   38.30
  11  -7  -2   32.30    6.50
 -11   7   2   22.80    6.10
 -11   7   2   37.70    9.90
 -11   7   2   29.20    4.60
 -11   7   2   10.80   14.70
  10  -7  -2  164.88    7.50
  10  -7  -2  155.18   10.70
  10  -7  -2  183.48   24.60
  10  -7  -2  143.69   49.40
  10  -7  -2  158.48   13.60
 -10   7   2  171.58   17.20
 -10   7   2  148.59    8.90
 -10   7   2  148.29   11.20
 -10   7   2   58.79   51.19
   9  -7  -2   24.00   13.70
   9  -7  -2   17.20    2.60
   9  -7  -2   18.30    5.50
   9  -7  -2   10.10    6.40
   9  -7  -2   64.69   41.00
  -9   7   2   20.90   46.90
  -9   7   2   13.80    3.10
  -9   7   2   28.10   11.20
   8  -7  -2  432.16   18.50
   8  -7  -2  417.56   68.69
   8  -7  -2  418.06   17.20
   8  -7  -2  430.96   15.00
   8  -7  -2  415.16   26.20
  -8   7   2  419.36   17.90
  -8   7   2  430.66   15.60
  -8   7   2  418.46   22.20
  -8   7   2  477.85   81.29
   7  -7  -2  145.49    9.30
   7  -7  -2  148.29    6.30
   7  -7  -2  145.09   10.70
   7  -7  -2  146.59   14.70
   7  -7  -2  197.08   61.39
  -7   7   2  141.49   10.00
  -7   7   2  108.89   52.89
  -7   7   2  146.09   15.90
  -7   7   2  142.79    6.90
   6  -7  -2  758.22   85.99
   6  -7  -2  667.53   29.80
   6  -7  -2  674.63   24.50
   6  -7  -2  698.33   22.80
   6  -7  -2  679.93   24.80
  -6   7   2  670.93   23.10
  -6   7   2  695.33   24.90
  -6   7   2  643.64  142.69
  -6   7   2  688.63   29.20
   5  -7  -2   19.70    4.60
   5  -7  -2   22.20    5.90
   5  -7  -2   43.20   37.80
   5  -7  -2   27.20   10.40
   5  -7  -2   15.00    1.80
  -5   7   2   18.50    2.50
  -5   7   2   30.70   38.50
  -5   7   2    9.10    9.70
   4  -7  -2 1105.39   38.20
   4  -7  -2 1120.49   43.00
   4  -7  -2 1161.08   38.30
   4  -7  -2 1088.79   92.29
  -4   7   2 1046.00   98.99
  -4   7   2 1132.79   42.40
  -4   7   2 1166.18   36.90
  -4   7   2 1122.99   38.40
   3  -7  -2 2232.08   78.19
   3  -7  -2 2293.77   74.19
   3  -7  -2 2355.76  132.29
  -3   7   2 2520.85  145.19
  -3   7   2 2283.57   74.69
  -3   7   2 2264.77   77.89
   2  -7  -2  320.47   10.60
   2  -7  -2  284.27   12.50
   2  -7  -2  301.67   57.19
   2  -7  -2  324.07   13.00
   2  -7  -2  296.17   21.50
  -2   7   2  311.57   10.70
  -2   7   2  289.57   13.20
  -2   7   2  318.47   13.90
  -2   7   2  279.27   64.59
  -2   7   2  243.68   20.00
   1  -7  -2   63.79   12.40
   1  -7  -2   54.69    6.80
   1  -7  -2   72.89   42.00
   1  -7  -2   73.99    6.60
   1  -7  -2   65.39    3.70
  -1   7   2  138.29   51.09
  -1   7   2   52.69    7.20
  -1   7   2   60.69    3.70
  -1   7   2   60.99    5.80
  -1   7   2   39.30   11.30
   0  -7  -2   91.89    6.20
   0  -7  -2  101.39   12.60
   0  -7  -2   98.89    7.10
   0  -7  -2   57.79   38.40
   0   7   2   84.19    8.10
   0   7   2   84.89    7.20
   0   7   2   53.09   43.00
   0   7   2   96.99    4.30
   0   7   2   80.89   12.30
  -1  -7  -2  186.18   16.00
  -1  -7  -2  197.48   42.80
  -1  -7  -2  191.38    8.50
  -1  -7  -2  195.78    7.70
   1   7   2  196.58    6.90
   1   7   2  161.18   16.50
   1   7   2  183.98    9.20
   1   7   2  178.18   10.20
   1   7   2  202.38   48.90
  -2  -7  -2  724.83   23.70
  -2  -7  -2  722.93   24.10
  -2  -7  -2  679.03   59.89
  -2  -7  -2  719.93   26.90
   2   7   2  732.93   24.50
   2   7   2  751.62   23.50
   2   7   2  699.73   28.80
   2   7   2  625.34   65.29
   2   7   2  721.63   24.80
  -3  -7  -2   -0.10   20.00
  -3  -7  -2   13.50    1.90
   3   7   2   11.30    3.10
   3   7   2    9.20   12.10
   3   7   2   13.30    3.20
   3   7   2    1.50   25.30
   3   7   2   14.50    1.50
  -4  -7  -2   36.30   24.10
  -4  -7  -2   48.70    3.40
   4   7   2   51.59    4.60
   4   7   2   46.70    8.20
   4   7   2   23.10   33.50
   4   7   2   49.90    4.80
  -5  -7  -2    9.00    2.00
  -5  -7  -2   -9.80   14.60
   5   7   2   11.80    2.70
   5   7   2   27.00   25.40
   5   7   2   13.40    3.10
  -6  -7  -2   54.89   16.50
  -6  -7  -2   50.69    4.20
   6   7   2   49.90    4.80
   6   7   2   49.60    8.00
   6   7   2   50.69    4.50
   6   7   2   26.50   22.40
   7   7   2   -2.40    6.80
   7   7   2    6.50    2.50
   7   7   2   11.10   11.10
   7   7   2   11.30    2.90
   8   7   2  245.28    9.80
   8   7   2  248.18   13.70
   8   7   2  256.07   10.30
   8   7   2  248.78    9.60
   9   7   2   95.89   10.00
   9   7   2   86.69    6.30
   9   7   2  101.49    5.70
   9   7   2   94.99    5.30
  10   7   2    5.30    2.60
  10   7   2    3.70    2.80
  11   7   2   95.39    6.10
  11   7   2   91.49    5.80
  12   7   2    2.50    2.70
  12   7   2    4.10    2.70
  14  -8  -2  198.88    9.30
  14  -8  -2  178.48   58.49
  14  -8  -2  212.88   12.90
  13  -8  -2   48.30   47.50
  13  -8  -2   75.49    5.80
  13  -8  -2   92.59   10.00
 -13   8   2   27.10   11.70
 -13   8   2   67.89    9.80
 -13   8   2   62.19    7.60
  12  -8  -2    6.10    5.80
  12  -8  -2   11.50   39.20
  12  -8  -2   26.30   15.90
  12  -8  -2    0.10    7.70
  12  -8  -2    0.70    2.60
 -12   8   2   -1.20    5.90
 -12   8   2    0.60    3.90
 -12   8   2   -0.90    9.60
  11  -8  -2   38.80    6.90
  11  -8  -2   11.60    7.30
  11  -8  -2   22.30    3.00
  11  -8  -2   57.39   16.80
  11  -8  -2   51.69   43.00
 -11   8   2   51.59   50.19
 -11   8   2   31.90    6.90
 -11   8   2   32.40    4.70
 -11   8   2   43.50   11.00
  10  -8  -2    1.30    7.10
  10  -8  -2   22.10   42.40
  10  -8  -2    0.60   10.00
  10  -8  -2   -1.00    2.20
  10  -8  -2   11.10   14.30
 -10   8   2   -4.00   11.40
 -10   8   2    2.20    6.20
 -10   8   2   34.30   48.30
 -10   8   2   -0.30    3.30
   9  -8  -2   95.19   16.20
   9  -8  -2   -6.60   40.00
   9  -8  -2   63.69    5.10
   9  -8  -2   73.69    9.20
   9  -8  -2   60.29    7.60
  -9   8   2   63.09    6.30
  -9   8   2   81.39   12.80
  -9   8   2   26.30   86.39
   8  -8  -2    5.10    6.50
   8  -8  -2   -9.50   38.90
   8  -8  -2   -0.90    2.10
   8  -8  -2   -4.10   12.20
   8  -8  -2    0.00    5.30
  -8   8   2    2.10   10.80
  -8   8   2    0.70    3.10
  -8   8   2    5.00    5.90
  -8   8   2   -7.30   44.90
   7  -8  -2  333.77   23.10
   7  -8  -2  328.97   14.40
   7  -8  -2  328.57   15.70
   7  -8  -2  303.97   64.69
   7  -8  -2  332.17   12.00
  -7   8   2  334.67   12.60
  -7   8   2  333.67   15.50
  -7   8   2  317.57   22.00
  -7   8   2  296.37   72.19
   6  -8  -2  492.25   26.10
   6  -8  -2  469.35   73.09
   6  -8  -2  495.15   19.20
   6  -8  -2  497.95   19.80
   6  -8  -2  509.85   17.10
  -6   8   2  490.65   19.60
  -6   8   2  528.85   87.19
  -6   8   2  505.25   17.60
  -6   8   2  515.45   25.10
   5  -8  -2  461.45   18.00
   5  -8  -2  482.35   72.39
   5  -8  -2  488.95   16.00
   5  -8  -2  472.35   18.50
   5  -8  -2  489.05   25.70
  -5   8   2  460.55   16.30
  -5   8   2  447.46   23.40
  -5   8   2  466.85   18.60
  -5   8   2  334.77   72.19
   4  -8  -2  281.97   10.00
   4  -8  -2  402.86   65.09
   4  -8  -2  274.37   12.20
   4  -8  -2  285.67   14.60
   4  -8  -2  281.77   20.00
  -4   8   2  280.47   10.30
  -4   8   2  273.37   19.60
  -4   8   2  256.87   62.99
  -4   8   2  275.17   12.70
   3  -8  -2  -11.00   33.40
   3  -8  -2   30.00    3.10
   3  -8  -2   30.60    4.60
   3  -8  -2   31.70    4.80
  -3   8   2   53.99   42.10
  -3   8   2   28.50   10.70
  -3   8   2   30.70    5.10
  -3   8   2   37.50    5.30
   2  -8  -2  205.18   19.10
   2  -8  -2  216.48   10.10
   2  -8  -2  219.78    7.80
   2  -8  -2  196.48    9.80
   2  -8  -2  232.68   52.99
  -2   8   2  206.48   10.50
  -2   8   2  206.68   18.90
  -2   8   2  208.38    7.90
  -2   8   2  206.68   11.20
  -2   8   2  268.77   61.49
   1  -8  -2  891.51   36.00
   1  -8  -2  884.81   29.90
   1  -8  -2  898.61   30.30
   1  -8  -2  918.71   80.89
  -1   8   2  890.61   30.70
  -1   8   2  852.81   35.50
  -1   8   2  912.71   29.10
  -1   8   2  972.30   89.99
  -1   8   2  878.41   30.60
   0  -8  -2   69.09   35.40
   0  -8  -2   46.60    6.00
   0  -8  -2   56.19   11.50
   0  -8  -2   55.79    5.10
   0   8   2  -17.00   32.40
   0   8   2   54.49    3.30
   0   8   2   45.50    6.30
   0   8   2   43.40    5.20
   0   8   2   40.60   10.20
  -1  -8  -2   -0.90    8.80
  -1  -8  -2    5.10    3.30
  -1  -8  -2   -0.10    2.10
  -1  -8  -2  -15.50   25.40
   1   8   2    1.90    1.40
   1   8   2    1.90    3.60
   1   8   2   -1.70   32.20
   1   8   2    7.40    3.70
   1   8   2    6.80    8.80
  -2  -8  -2  334.37   17.10
  -2  -8  -2  357.26   51.09
  -2  -8  -2  353.96   12.80
  -2  -8  -2  353.66   12.20
   2   8   2  341.27   13.50
   2   8   2  345.57   19.60
   2   8   2  362.36   11.90
   2   8   2  322.37   55.39
   2   8   2  346.97   13.70
  -3  -8  -2   10.40   22.80
  -3  -8  -2   28.20    2.40
   3   8   2   21.10    8.90
   3   8   2   32.70    4.20
   3   8   2   28.50   31.00
   3   8   2   33.60    4.00
   3   8   2   29.00    2.60
  -4  -8  -2   37.30    3.40
  -4  -8  -2   24.80   23.60
   4   8   2   36.90    9.30
   4   8   2   32.10    4.20
   4   8   2   33.10    2.70
   4   8   2   29.10    3.60
   4   8   2   39.80   32.30
  -5  -8  -2   16.90   20.20
  -5  -8  -2    3.50    2.10
   5   8   2    1.60    1.50
   5   8   2   13.70   27.90
   5   8   2    2.50    8.20
   5   8   2    5.00    3.40
   5   8   2   -2.00    2.90
  -6  -8  -2   20.50    3.10
  -6  -8  -2   -0.60   17.00
   6   8   2   25.00   26.70
   6   8   2   19.70    8.50
   6   8   2   21.70    3.40
   6   8   2   31.30    4.10
  -7  -8  -2   85.49   16.90
  -7  -8  -2   86.59    5.60
   7   8   2   87.79    6.40
   7   8   2   97.49    6.20
   7   8   2   45.80   22.70
   8   8   2   33.30    3.60
   8   8   2   36.90    3.70
   8   8   2   41.00    9.50
   9   8   2    7.90    7.20
   9   8   2    3.50    2.90
   9   8   2    4.30    3.00
   9   8   2    5.00    2.80
  10   8   2  234.18   10.10
  10   8   2  246.48   14.10
  10   8   2  241.18   10.00
  10   8   2  241.78    9.60
  11   8   2   -0.50    2.60
  11   8   2    5.40    2.80
  11   8   2   27.70    8.30
  12   8   2    6.40    3.10
  12   8   2   10.40    2.90
  14  -9  -2   88.29   49.70
  14  -9  -2   87.99   10.10
  14  -9  -2   66.19    6.00
 -14   9   2   42.20   18.50
  13  -9  -2  111.59    6.90
  13  -9  -2  136.29   55.59
  13  -9  -2  122.39   11.20
 -13   9   2   98.99   10.90
 -13   9   2  122.49   15.80
  12  -9  -2   26.60    6.50
  12  -9  -2   48.20   16.50
  12  -9  -2   27.30   42.80
 -12   9   2   30.00   11.30
 -12   9   2   22.50   10.80
 -12   9   2   10.90    6.60
  11  -9  -2    2.80    2.80
  11  -9  -2    4.10    5.70
  11  -9  -2    0.50   43.70
  11  -9  -2    5.50    7.40
  11  -9  -2   23.20   16.40
 -11   9   2   23.20   11.70
 -11   9   2   37.00   18.40
 -11   9   2    3.20    6.60
 -11   9   2    1.90    3.60
  10  -9  -2   31.90    6.60
  10  -9  -2   46.60   16.80
  10  -9  -2   28.50    7.80
  10  -9  -2   30.00   80.79
  10  -9  -2   36.30    3.50
 -10   9   2   31.30    7.40
 -10   9   2  -72.69   40.30
 -10   9   2   45.90   12.90
 -10   9   2   24.20    4.10
   9  -9  -2   75.19   16.80
   9  -9  -2   29.30   45.70
   9  -9  -2   51.59    8.30
   9  -9  -2   51.49    7.90
   9  -9  -2   47.90    4.80
  -9   9   2   48.70   13.10
  -9   9   2   43.20    4.50
  -9   9   2   54.19   68.59
   8  -9  -2   11.60    5.70
   8  -9  -2   92.29   51.19
   8  -9  -2   14.20    6.50
   8  -9  -2   11.90    2.60
   8  -9  -2   25.50   15.10
  -8   9   2   34.30   52.69
  -8   9   2   15.20    3.60
  -8   9   2   18.70   12.20
  -8   9   2   18.40    7.00
   7  -9  -2  137.69   17.50
   7  -9  -2  109.99    8.80
   7  -9  -2  122.39    6.00
   7  -9  -2  125.39   10.10
   7  -9  -2  103.79   49.00
  -7   9   2  109.19    6.90
  -7   9   2   88.89   59.89
  -7   9   2  129.39   11.20
  -7   9   2  122.99   15.40
   6  -9  -2  110.19    8.70
   6  -9  -2  102.49   15.60
   6  -9  -2   60.19   49.30
   6  -9  -2  118.49   10.90
   6  -9  -2  119.49    5.60
  -6   9   2  103.59   58.09
  -6   9   2  110.99   14.10
  -6   9   2   99.69    9.70
  -6   9   2  109.69    6.40
   5  -9  -2   83.59    4.70
   5  -9  -2   75.99    7.80
   5  -9  -2   92.19   14.00
   5  -9  -2   79.39    6.70
   5  -9  -2   72.79   44.80
  -5   9   2   85.69   13.30
  -5   9   2   74.69    5.30
  -5   9   2  131.89   60.09
  -5   9   2   85.09    8.70
   4  -9  -2   -0.80   10.90
   4  -9  -2    3.30    1.60
   4  -9  -2  -15.70   31.20
   4  -9  -2    6.40    4.50
   4  -9  -2   -1.50    4.40
  -4   9   2    3.30    4.80
  -4   9   2    5.00    2.20
  -4   9   2   -4.20   42.40
  -4   9   2   -6.30   10.40
   3  -9  -2  943.11   31.90
   3  -9  -2 1025.50   92.09
   3  -9  -2  949.40   30.50
   3  -9  -2  933.01   38.80
   3  -9  -2  885.11   32.10
  -3   9   2  923.21   32.90
  -3   9   2  927.51   32.50
  -3   9   2  928.41  108.69
  -3   9   2  965.80   30.80
  -3   9   2  923.51   37.40
   2  -9  -2  278.57   21.70
   2  -9  -2  252.47   11.70
   2  -9  -2  263.67    9.40
   2  -9  -2  323.47   60.39
  -2   9   2  249.28   61.89
  -2   9   2  279.47   12.70
  -2   9   2  256.07   12.20
  -2   9   2  264.87    9.70
  -2   9   2  246.98   19.10
   1  -9  -2    1.10    1.50
   1  -9  -2    6.90   10.70
   1  -9  -2    1.00    3.70
   1  -9  -2    2.50    3.30
   1  -9  -2    9.40   30.50
  -1   9   2    1.30    1.60
  -1   9   2    2.90    4.30
  -1   9   2    3.00    4.20
  -1   9   2   -2.10   35.70
  -1   9   2    4.70    9.90
   0  -9  -2   -4.10   10.80
   0  -9  -2    2.60    2.70
   0  -9  -2    0.00    3.60
   0  -9  -2  -15.40   28.80
   0   9   2    3.60    5.50
   0   9   2   -0.50    1.70
   0   9   2    2.70    9.80
   0   9   2    3.10    4.20
   0   9   2    2.80   36.10
  -1  -9  -2  271.47   59.39
  -1  -9  -2  250.57   19.30
  -1  -9  -2  233.18   11.30
  -1  -9  -2  234.28    9.30
   1   9   2  249.18   18.10
   1   9   2  255.47   89.39
   1   9   2  227.48   11.10
   1   9   2  238.88    8.60
   1   9   2  237.38   11.30
  -2  -9  -2  133.89   41.70
  -2  -9  -2  118.59   14.40
  -2  -9  -2  117.19    5.70
  -2  -9  -2  113.59    7.10
   2   9   2  110.79   12.60
   2   9   2  109.69    8.10
   2   9   2  156.38   48.20
   2   9   2  116.19    5.00
   2   9   2  117.39    8.10
  -3  -9  -2   91.49   33.30
  -3  -9  -2   72.99    4.60
   3   9   2   69.59   40.90
   3   9   2   87.19    7.40
   3   9   2   70.89    7.10
   3   9   2   79.29   11.90
   3   9   2   80.19    4.00
  -4  -9  -2  147.79   36.20
  -4  -9  -2  131.09    6.10
   4   9   2  141.09   16.20
   4   9   2  137.39    5.60
   4   9   2  120.99   42.80
   4   9   2  138.39    8.40
   4   9   2  137.59    8.60
  -5  -9  -2  277.17   42.10
  -5  -9  -2  276.27   10.40
   5   9   2  287.47    9.90
   5   9   2  233.68   49.80
   5   9   2  280.47   12.20
   5   9   2  261.67   18.80
   5   9   2  270.37   11.80
  -6  -9  -2  -14.80   18.30
  -6  -9  -2   -2.60    2.20
   6   9   2    4.10    4.00
   6   9   2    1.60    3.40
   6   9   2   -1.80    9.20
   6   9   2   -0.80    1.60
   6   9   2   -8.80   25.70
  -7  -9  -2    7.10    2.70
  -7  -9  -2    6.00   15.60
   7   9   2    8.00    9.10
   7   9   2    8.80    4.00
   7   9   2    4.60    1.70
   7   9   2    8.20    3.40
   7   9   2   11.20   24.90
   8   9   2  329.27   18.70
   8   9   2  319.17   12.80
   8   9   2  315.27   12.30
   8   9   2  303.97   12.40
   9   9   2   26.10    4.00
   9   9   2   24.10    3.70
   9   9   2   35.10    8.60
   9   9   2   23.20    3.40
  10   9   2   41.00    4.10
  10   9   2   66.19    9.10
  10   9   2   43.00    4.10
  10   9   2   43.20    5.30
  11   9   2  298.07   12.50
  11   9   2  358.86   17.10
  11   9   2  298.67   12.30
  14 -10  -2  -17.10   45.10
  13 -10  -2  104.69   10.30
  13 -10  -2  168.08   59.29
  13 -10  -2   82.99    6.50
 -13  10   2   93.09   12.70
 -13  10   2   81.19    9.40
  12 -10  -2   57.49   49.80
  12 -10  -2    2.40    2.80
  12 -10  -2    1.60    6.00
 -12  10   2    8.80   11.30
 -12  10   2   -4.90    6.50
 -12  10   2   38.00   15.20
  11 -10  -2   69.19   50.39
  11 -10  -2   39.80   16.40
 -11  10   2   31.90   13.20
  10 -10  -2   55.59   16.70
  10 -10  -2   57.79   51.89
  10 -10  -2   33.70    8.00
  10 -10  -2   31.80    3.60
  10 -10  -2   27.60    6.70
 -10  10   2   28.80    7.70
 -10  10   2   46.80   13.20
 -10  10   2   30.30   55.29
 -10  10   2   27.40    4.60
   9 -10  -2  172.18    7.80
   9 -10  -2  151.48   11.80
   9 -10  -2  198.18   65.29
   9 -10  -2  159.98   26.70
   9 -10  -2  161.68   13.80
  -9  10   2  161.18    9.00
  -9  10   2  160.98   21.50
  -9  10   2   79.89   60.09
   8 -10  -2  -26.60   43.90
   8 -10  -2   22.20    2.80
   8 -10  -2   26.10    6.50
   8 -10  -2   28.10    7.40
   8 -10  -2   26.60   15.60
  -8  10   2   -7.10   52.49
  -8  10   2   25.80    4.00
  -8  10   2   34.80    8.10
  -8  10   2   13.10   13.90
   7 -10  -2   68.19   16.80
   7 -10  -2   18.00   47.50
   7 -10  -2   52.09    7.60
   7 -10  -2   60.89    4.80
   7 -10  -2   61.59    7.20
  -7  10   2   69.29    8.60
  -7  10   2   25.90   55.69
  -7  10   2   55.29    5.90
  -7  10   2   53.89   14.60
   6 -10  -2   11.70   14.10
   6 -10  -2    9.70    5.30
   6 -10  -2   11.70    6.10
   6 -10  -2   12.20    2.40
   6 -10  -2  -20.80   43.90
[truncated: 1,673,427 more chars]
